# Supplementary material for: Influence of prior illness on exertional heat stroke presentation and outcome
Source: PLoS One. 2019 Aug 20;14(8):e0221329. doi: 10.1371/journal.pone.0221329 (PMC6701802; doi:10.1371/journal.pone.0221329)
Supplement: S1 File — (XLSX) [file pone.0221329.s002.xlsx]

## Sheet: Report of Heat Injury
			45							Diagnosis								Symptoms										Skin																	Last meal ( Description)
Grade	Rate	Race	Sex	Age	Birthplace	Time of Examination	Year	WBGT	# of Days in Training	Heat Cramps	Heat Exhaustion	Heat Stroke	Dehydration	Chillbain	Frostbite	Hypothermia	Time on Active Duty (months)	Unconsciousness	Dizzy	Confused	Numbness	Visual Disturbance	Weak	Nausea	Cramps	Vomiting	Other	Red	Pale	Wet	Dry	Rash	Normal	Other	IV Required	Temp(R )	Resp	Pulse	Height (in)	Weight	BMI (calc)	Hours of Sleep	Last Meal (Hours Prior)	Last Meal (Time)	Light	Moderate	Heavy	Systolic BP	Diastolic BP
OC	X	AA	M	26	Japan	06:52:00	2014	74.8	49	N	Y	N	Y	N	N	N	2	N	N	Y	N	N	N	N	N	N	N	N	N	Y	N	N	N	N	Y	103.6	22	120	66	145	23.4011	5.5	2	04:45:00	Y	N	N	116	64
OC	X	AA	M	21	NJ	23:49:00	2014	73.6	24	N	Y	N	N	N	N	N	1	N	Y	N	N	N	N	N	N	N	N	N	N	Y	N	N	N	N	Y	104		111	68	160	24.3253	6			N	N	Y	122	73
OC	X	WHITE	M	24	KY	07:34:00	2014	64.8	7	N	Y	N	N	N	N	N		N	N	N	N	N	N	Y	N	N	N	N	Y	N	N	N	N	N	Y	105.1	30	109	71.5	154	21.177	4	2.5	05:00:00	Y	N	N	99	56
OC	X	WHITE	F	20	MA	06:25:00	2014	74.9	21	N	N	N	Y	N	N	N	1	N	Y	Y	N	N	Y	Y	Y	N	N	Y	N	N	N	N	N	N	Y	103.5	12	113	64	155	26.6028	4			N	Y	N
01		WHITE	M	24	KY	14:30:00	2014	87		N	N	Y	N	N	N	N		N	Y	Y	N	N	Y	Y	Y	N	N	N	Y	N	N	N	N	N	Y	101.1		96	73	180	23.7455	5			Y	N	N	117	55
ME4			M	25	NJ	10:30:00	2014	80.6		Y	Y	N	N	N	N	N		N	Y	N	N	N	N	N	Y	N	N	N	N	N	N	N	Y	N	Y	100.4		96	70	220	31.5633	3			Y	N	N	127	76
OC	X		M	21	Japan	06:31:00	2014	68.7	5	N	Y	N	N	N	N	N		N	N	Y	N	N	N	Y	Y	N	N	N	N	Y	N	N	N	N	Y	104	20	142	66	145	23.4011				Y	N	N	181	67
OC	X	WHITE	M	21	CA	06:37:00	2014	74.8	26	N	Y	N	N	N	N	N	2.25	N	Y	N	N	N	N	N	N	N	N	Y	N	Y	N	N	N	N	Y	107.1	34	86	72	170	23.0536	5			Y	N	N	125	67
01		WHITE	M	24	AZ	16:51:00	2014	89.9		Y	N	N	N	N	N	N		N	Y	N	N	N	Y	Y	Y	Y	N	Y	N	N	Y	N	N	N	Y	99.92		99										128	73
NM1	N/A	ASIAN	M	22	NY	09:52:00	2014	70.8		Y	N	N	N	N	N	N		N	N	N	N	N	N	N	Y	N	N	Y	N	N	N	N	N	N	Y	100.14	19	90				3	3	06:00:00	N	Y	N	110	67
01		WHITE	M	23	OH	15:09:00	2014	81.8		Y	N	N	N	N	N	N		N	N	N	N	N	Y	N	Y	N	N	N	N	N	N	N	Y	N	Y	97	16	68	72	184	24.9522	6						106	60
OC	X	WHITE	F	27	OR	07:10:00	2014	69.2	4	N	Y	N	N	N	N	N	0.5	N	N	N	N	N	Y	Y	Y	N	N	N	Y	Y	N	N	N	N	Y	105	32	114	61	116	21.9156	3.5	13	18:00:00	N	N	Y	113	70
Cadet			M	21		09:52:00	2014	70.8		Y	N	N	N	N	N	N		N	N	N	N	N	Y	N	Y	N	N	N	N	N	N	N	Y	N	Y	101		101				6	2.5	07:30:00	N	Y	N	131	75
MIDN		AA	F	21	TN	09:39:00	2014	70.8		Y	N	N	Y	N	N	N		N	Y	Y	Y	N	N	N	Y	N	N	N	N	N	N	N	Y	N	Y	98.1	16	78	60	125	24.4097	5						123	79
OC	X	WHITE	M	20	CO	06:35:00	2014	75.2	8	N	Y	N	N	N	N	N	1	N	Y	N	N	N	N	N	N	N	N	N	Y	Y	N	N	N	N	Y	102.3	40	114	72	155	21.0195	2	14.5	16:30:00	N	Y	N	140	65
OC	X	WHITE	M	21	VT	07:54:00	2014	74.4	42	N	Y	N	N	N	N	N	2	N	N	N	N	N	Y	Y	N	N	N	N	Y	Y	N	N	N	N	Y	103.7	20	119	70	166	23.8159	5	3	05:00:00	Y	N	N	143	64
Lt Cdr			M	23	CO	11:50:00	2012	35.5		N	N	N	N	N	N	Y		N	N	N	N	N	N	N	N	N	N	N	N	Y	N	N	N	N	Y	89	12		69	140	20.6721	6			N	Y	N
OC	X	ASIAN	M	23	CA	07:19:00	2014	70.4	26	N	N	N	N	N	N	N	1.25	N	N	N	N	N	Y	N	N	N	N	N	N	Y	N	N	N	N	Y	103	22	116	68	155	23.5651	4.5	14.5	17:00:00	N	N	Y	101	50
OC	X	WHITE	M	19	OH	06:32:00	2014	76.7	9	N	Y	N	N	N	N	N	1	N	Y	N	N	N	Y	N	N	N	N	N	N	N	N	N	N	N	Y	105	28	87	72	175	23.7317	3.5			N	Y	N	120	52
Private			M		MD	13:54:00	2012	40.7		N	N	N	N	N	N	Y		N	N	N	N	N	N	Y	N	N	N	N	N	Y	N	N	N	N	N	94.5						5			N	Y	N
CND			M	25		12:00:00	2012	35.5		N	N	N	N	N	N	Y		N	N	N	N	N	Y	N	N	N	N	N	N	Y	N	N	N	N	Y	97.59	16	54	68	180	27.3659	2			N	N	Y	142	72
OC	X	WHITE	M	21	MI	06:30:00	2014	74.8		N	Y	N	N	N	N	N	2.25	N	Y	N	N	N	N	N	N	N	N	N	N	N	N	N	N	N	Y	104.9	35	128	73	185	24.4051	6	12.5	18:00:00	N	N	Y	120	60
01			M		VA	12:08:00	2012	35.5		N	N	N	N	N	N	Y		N	Y	N	Y	N	Y	N	N	N	N	N	N	Y	N	N	N	N	Y	94.3	22	120	66	140	22.5941	4			N	N	Y	124
OC		WHITE	F		IL	20:55:00	2012	81.5	52	N	Y	N	N	N	N	N	2	N	Y	N	N	N	N	Y	Y	N	N	N	N	N	N	N	N	N	Y	105.3		116	64	125	21.4539	5	3.5	17:30:00	N	Y	N	113	71
OC		WHITE	M	28	TN	20:43:00	2012	81.5	52	N	Y	N	N	N	N	N		Y	Y	N	N	Y	Y	Y	Y	N	N	Y	N	N	N	N	N	N	Y	104.6		100	67	165	25.8398	5			N	Y	N
E-4		HISPANIC	M	21	NY	07:10:00	2012	75.5	19	N	Y	N	N	N	N	N		N	Y	N	N	N	Y	Y	N	N	N	N	N	Y	N	N	N	N	Y	102.37	18	115	67	141	22.0813	5			N	Y	N	104	68
Private		ASIAN	M	25	IL	13:25:00	2012	40		N	N	N	N	N	N	Y		N	N	N	N	N	N	N	N	N	N	N	N	Y	N	N	N	N	N	95
OC			F	26	CA	07:25:00	2012	87	27									N	N	N	N	N	Y	N	N	N	N	N	N	Y	N	N	N	N	Y	104.5	16	108	61	115	21.7267	5			Y	N	N	107	66
E-3		WHITE	M	21	AK		2012	84.4	18	N	Y	N	N	N	N	N		N	Y	N	N	N	Y	N	N	N	N	N	N	Y	N	N	N	N	Y	98.52	14	78	65	143	23.7938	4.5	13	18:05:00	N	Y	N
OC		AA	F	23	TN	23:30:00	2012	77.9	22	N	Y	N	N	N	N	N		N	N	N	N	N	N	N	Y	N	N	N	N	Y	N	N	N	N	Y	106.2		98	64	130	22.312	6	5.5	18:00:00	N	Y	N	96	62
OC		WHITE	F	22	TX	22:15:00	2012	77.9	22	N	Y	N	N	N	N	N		N	Y	N	N	N	Y	N	N	N	N	N	N	Y	N	N	N	N	Y	104.4	16	99	64	130	22.312	5	4.5	18:00:00	N	N	Y	122	68
SGT		ASIAN	M	24	Hong Kong	12:34:00	2012	35.5		N	N	N	N	N	N	Y		N	N	N	Y	N	Y	N	N	N	N	N	Y	Y	N	N	N	N	Y	86.1						4	7	05:30:00	N	Y	N
OC		HISPANIC	M	25	TX	06:50:00	2012	76.3	29	N	Y	N	N	N	N	N		N	Y	N	N	N	Y	N	N	N	N	N	N	Y	N	N	N	N	Y	106.7		144	71	170	23.7076	6	2.5	04:30:00	Y	N	N	149	57
OC		WHITE	F	21	GA	08:28:00	2012	71.9	12	N	Y	N	N	N	N	N		N	Y	N	N	N	N	N	N	N	N	N	N	N	N	N	N	N	Y	105.6		140	62	137	25.0549	8.5	3	05:20:00	Y	N	N	125	39
OC		HISPANIC	M	25	TX	07:25:00	2012	74.6	1	N	Y	N	N	N	N	N		Y	Y	Y	N	Y	Y	N	N	N	N	N	N	Y	N	N	N	N	Y	104.2	16	125	71	175	24.4049	5	1.5	05:45:00	Y	N	N	112	61
OC		ASIAN	M	21	MA	07:14:00	2012	72.7	22									Y	N	N	N	N	N	N	N	N	N	N	N	Y	N	N	N	N	Y	107.9		150	73	185	24.4051	5	2.5	04:30:00	Y	N	N	108	50
OC			M	22	OH	06:35:00	2012	71.4		N	Y	N	N	N	N	N		N	N	N	N	N	N	N	N	N	N	Y	N	Y	N	N	N	N	Y	105.06		128	68	215	32.6871	5	1.5	05:00:00	Y	N	N	120	58
OC		WHITE	M	27	CA	07:31:00	2012	74.6	59	N	N	Y	N	N	N	N		N	N	Y	N	N	N	N	Y	N	N	N	Y	N	N	N	N	N	Y	108.4		124	69	177	26.1355	8			Y	N	N	93	36
OC			F		PA	17:26:00	2012	84.2	24	N	Y	N	N	N	N	N		N	Y	N	N	N	Y	N	N	N	N	N	N	Y	N	N	N	N	Y	104		106	62	125	22.8603	4	6	11:30:00	N	Y	N	118	58
01		WHITE	F	20	VA	20:53:00	2012	88.6	25	N	Y	N	N	N	N	N		N	Y	Y	Y	N	Y	Y	N	Y	N	Y	N	Y	N	N	N	N	Y	102.2	18	96				5	3	18:00:00	N	N	Y	126	75
SGT			M	22	IN	06:25:00	2012	78.1		N	Y	N	N	N	N	N		N	Y	N	N	N	Y	Y	N	N	N	N	N	Y	N	N	N	N	Y	99.06	12	105	68	155	23.5651	0.3			N	Y	N	132	64
OC			M	21	MA	06:27:00	2012	78.1	10	N	Y	N	N	N	N	N	0.5	N	N	N	N	N	Y	N	Y	N	N	N	Y	Y	N	N	N	N	Y	102.2	18	103	72	160	21.6975	0.3	6.5	00:05:00	Y	N	N	128	65
OC			M	21	AK	04:27:00	2012	78.1		N	Y	N	N	N	N	N		N	N	Y	N	N	N	N	Y	N	N	N	Y	Y	N	N	N	N	Y	103.3	16	70	65	143	23.7938	2	9	19:30:00	Y	N	N	109	59
OC		HISPANIC	M	22	NJ	04:30:00	2012	79.8	7	N	Y	N	N	N	N	N		Y	Y	Y	Y	N	Y	Y	N	N	N	N	N	N	Y	N	N	N	Y	98.6	10	120	64	130	22.312	2			N	Y	N	104	70
01		WHITE	M	20	ME	09:15:00	2012	69.6										Y	Y	Y	N	N	Y	N	N	N	N	N	N	N	N	N	N	N	Y	102.7	16	106	74	185	23.75	3			N	N	Y	114	62
OC		WHITE	M	22	TX	06:30:00	2012	78.1	10	N	Y	N	N	N	N	N		N	Y	Y	N	N	Y	N	Y	N	N	N	N	Y	N	N	N	N	Y	102			68	140	21.2846	2			N	Y	N	102	55
			F	21		21:59:00	2012	84		N	Y	N	N	N	N	N		N	N	N	N	N	N	Y	Y	N	N	N	N	N	N	N	N	N	Y	102.56	17	80	64	120	20.5957	4			N	N	Y	135	75
OC		WHITE	F	18	OH	07:35:00	2012	71.1	16									N	N	N	N	N	Y	N	N	N	N	Y	N	Y	N	N	N	N	Y	97.7	14	64	66	138	22.2713	5	5	02:00:00	Y	N	N	85	42
MSGT		ASIAN	M	20		06:43:00	2012	65.8										N	N	Y	N	N	Y	N	N	N	N	N	N	Y	Y	N	Y	N	Y	103.7		163	69	170	25.1019	4			N	Y	N	158	85
OC		AA	M	24	OH	07:19:00	2012	66.7	6									N	Y	Y	N	N	Y	N	N	N	N	N	N	Y	N	N	N	N	Y	106.4	16	146	73	230	30.3415	5			Y	N	N	150	116
SGT			M	26		07:47:00	2012	64.8										N	N	N	N	N	N	N	N	N	N	N	N	Y	N	N	N	N	Y	99.9		100				3			N	Y	N	115	75
						07:13:00	2012	65.8										N	N	N	N	N	N	N	N	N	N	N	N	N	N	N	Y	N	Y	105			66	186	30.0179							138	57
OC		WHITE	M	27	WA	08:21:00	2012	64.8	8		Y	N						N	N	N	N	N	Y	Y	N	Y	N	N	N	Y	N	N	Y	N	Y	104	14	112	68	176	26.7578	4			Y	N	N	117	60
OC			F	19		07:05:00	2012	71.1			Y	N						N	N	N	N	N	Y	N	N	N	N	Y	N	N	N	N	N	N	Y	102.1						7	1.5	05:30:00	Y	N	N
OC			M	27	OH	05:00:00	2013	66.2	16	N	Y	N	N	N	N	N	0.5	N	Y	Y	N	N	Y	Y	N	N	N	Y	N	Y	N	N	N	N	Y	105	44	114	68	175	26.6058	7	0.5	04:30:00	Y	N	N	130	56
CND			F	24	FL	04:25:00	2013	76.7	23	N	Y	N	N	N	N	N	1	N	N	N	Y	N	N	N	N	N	N	Y	N	N	Y	N	Y	N	Y	102	16	95	65	132	21.9636	3	12		N	N	Y	95	60
OC		WHITE	M	23	WA	12:57:00	2012	77	7	N	Y	N	N	N	N	N		N	Y	Y	N	N	Y	N	N	N	N	N	N	Y	N	N	Y	N	Y	99.1	19	69	71	175	24.4049	4.5	1	12:00:00	N	Y	N	119	58
OC		WHITE	M	23		13:05:00	2013	44.9		N	Y	N	N	N	N	N												Y	N	Y	N	N	N	N	Y	100.3		93										109	64
OC			M	22		06:44:00	2013	74.7																											Y	106		123	69	175	25.8402	3	13.5	17:30:00	N	Y	N	96	55
OC		WHITE	M	24	RI	06:41:00	2013	71.8	24	N	Y	N	N	N	N	N		N	N	N	Y	N	Y	N	N	N	N	N	N	N	N	N	Y	N	Y	102.5	20	109	70	170	24.3898	3.5	1.5	05:00:00	Y	N	N	123	47
OC			M	21		07:52:00	2013	70.8		N	Y	N	N	N	N	N		N	Y	N	N	N	N	N	N	N	N	N	N	N	N	N	N	N	Y	106.6	18	89	69	150	22.1487	2.5	18	15:00:00	N	Y	N	115	63
OC		WHITE	M	22	KY	13:44:00	2013	84.3	34	N	Y	N	N	N	N	N		N	Y	Y	N	N	N	Y	N	Y	N	N	N	Y	N	N	N	N	Y	99.27		100	68	175	26.6058	8	2	11:35:00	Y	N	N	132	66
OC		WHITE	M	21		07:15:00	2013	70.8		N	Y	N	N	N	N	N		N	Y	N	N	N	N	N	N	N	Y	N	Y	N	N	N	N	N	Y	104.1		107	66	170	27.4357	4	16.5	15:00:00	N	Y	N	94	85
OC			M	21		06:40:00	2013	65.3		N	Y	N	N	N	N	N		N	N	N	N	N	N	Y	N	N	N	N	N	N	N	N	N	N	Y	105	24	98	72	205	27.8	4	13.17	17:30:00	N	N	Y	112	57
SGT			M	20		06:33:00	2012	78	7	N	N	Y	N	N	N	N		N	Y	N	N	Y	N	N	N	N	N	N	N	N	Y	N	N	N	Y	103.24	20	141	73	180	23.7455	3			N	Y	N	144	62
OC		WHITE	F	21		07:33:00	2013	75.7		N	Y	N	N	N	N	N		N	Y	N	N	N	Y	Y	N	N	N	N	Y	N	N	N	N	N	Y	103	20	100	62	133	24.3234	6	13.5	18:00:00	N	Y	N	103	71
O-1	O-1	WHITE	M	27	MI	13:20:00	2013	84.3	34	N	Y	N	Y	N	N	N	108	Y	N	N	N	N	N	Y	Y	Y	N	N	N	N	N	N	N	N	Y	102.2	20	120				8	7.5	06:10:00	Y	N	N	128	77
OC			M	21	MA	06:21:00	2013	64.9										N	Y	N	N	Y	Y	N	Y	N	N	N	Y	N	N	N	N	N	Y	106.3		116	70	178	25.5376	4			Y	N	N
OC			M	21	MA	06:22:00	2013	70.8		N	N	Y	N	N	N	N		N	N	N	N	Y	Y	N	Y	N	N	N	N	N	N	N	N	N	Y	106.6		131	70	178	25.5376	3	15.5	15:00:00	N	Y	N	115	56
OC	Candidate	AA	M	28	OH	07:19:00	2013	71.3	59	N	Y	N	N	N	N	N	102	N	N	N	N	N	N	N	N	N	Y	N	N	Y	N	N	Y	N	Y	105.1	18	136	71	185	25.7994	12	14	17:00:00	N	Y	N	143	63
OC		CAUCASIAN	M	21	CA	06:40:00	2013	62.9	13	N	Y	N	N	N	N	N		N	Y	N	N	Y	Y	N	N	N	N	N	Y	Y	N	N	N	N	Y	103.5	25	123	70	175	25.1071	5			Y	N	N	132	77
0-1	2LT	WHITE	M	23	NC	07:10:00	2013	75.2	58	Y	Y	N	Y	N	N	N		N	Y	Y	N	Y	Y	Y	N	N	N	N	Y	N	N	N	N	N	Y	102	26	100	67	160	25.0568	5			Y	N	N	132	76
OC	X	CAUCASIAN	M	21	MA	06:27:00	2013	70.2	21	N	Y	N	N	N	N	N	0.7	N	N	Y	Y	N	Y	N	N	N	N	Y	N	N	Y	N	N	N	Y	107	48	148	70	180	25.8245	7			Y	N	N	113	71
OC		WHITE	M	20	NJ	07:19:00	2013	73.2	8	N	Y	N	N	N	N	N	0.25	N	Y	Y	Y	Y	Y	Y	N	N	N	N	N	Y	N	N	N	N	Y	102.9	16	123	68	175	26.6058	4	14		N	Y	N	144	80
OC	X	WHITE	M	26	NC	06:46:00	2013	73.2	12	N	Y	N	N	N	N	N	1	N	N	N	N	N	Y	Y	N	N	N	N	N	N	N	N	N	N	Y	101.3	16	105	70	197	28.2635	4	3	04:00:00	Y	N	N	126	58
OC	X	WHITE	M	21	VA	06:53:00	2013	67.3	23	N	Y	N	N	N	N	N	0.5	N	Y	Y	N	N	N	N	N	N	N	N	Y	Y	N	N	N	N	Y	106	15	126	71	200	27.8913	5	2	05:00:00	Y	N	N	140	62
OC		WHITE	M	26		07:16:00	2013	75.7										N	Y	N	N	N	Y	Y	Y	N	N	N	N	N	N	N	N	N	Y	99.7	12	85	70	197	28.2635	6	14	17:00:00	N	N	Y	116	66
OC		WHITE	M	21	MI	06:47:00	2013	73.2		N	Y	N	N	N	N	N	0.23	N	Y	N	N	N	N	N	N	N	N	N	N	Y	N	N	N	N	Y	103.2	60	100	70	178	25.5376	0			Y	N	N	184	98
MIDN			M	25	MD	09:30:00	2014	70.8			Y		Y					N	Y	Y	N	N	Y	N	N	N	N	N	N	N	N	N	Y	N	Y	102.06	16	58	70	185	26.5418	5						119	67
OC		WHITE	M	20	CA	03:31:00	2013	76.6	9	N	Y	N	N	N	N	N	0.23	N	Y	N	N	N	N	N	N	N	N	Y	N	Y	N	N	N	N	Y	103	20	100	66	155	25.0149	0	21		Y	N	N	104	59
OC	X	CAUCASIAN	M	22	MD	06:59:00	2013	66.2	20	N	Y	N	N	N	N	N		N	N	N	Y	Y	Y	N	N	N	Y	N	N	N	N	N	N	N	Y	103.1	16	94	66	163.6	26.4028	5			N	Y	N	138	80
OC	SSGT	AA	M	28	OH	07:30:00	2013	75.7	6	N	N	Y	N	N	N	N	96	N	Y	N	Y	N	N	Y	N	Y	N	N	N	N	Y	N	N	N	Y	109	15	154	71	185	25.7994		14	17:30:00				105	54
MID 2ND CLASS		CAUCASIAN	F	21	CA	10:03:00	2013	74.4		N	Y	N	N	N	N	N		Y	Y	Y	N	N	N	N	N	N	N	N	N	N	N	N	N	N	Y	101.7	24	116	68	135	20.5244	5	4	06:00:00	N	Y	N	103	60
OC		PACIFIC ISLANDER / WHITE	M	19	TX	07:15:00	2013	76.2	11	N	Y	N	N	N	N	N	0.37	N	Y	N	N	N	Y	N	N	N	N	N	N	N	N	N	N	N	Y	103	48	110	70	185	26.5418	2.5	14.5	17:00:00				109	65
OC		AA	F	22	IA	03:20:00	2013	79.1	11	N	N	N	Y	N	N	N	0.47	N	N	N	Y	N	Y	N	N	N	N	N	N	N	N	N	N	N	Y	103.2	20	111	66	153	24.6921	0	11	17:00:00				107	60
OC	X	WHITE	M	21	WA	03:28:00	2013	77.7	9	N	Y	N	N	N	N	N	0.47	N	N	N	N	N	N	N	N	N	N	N	N	Y	N	N	N	N	Y	103	16	102	68	169	25.6936	0	10.5		N	Y	N	122	62
E-5	HM2	WHITE	F	28		04:45:00	2013	68.3	79	N	N	N	Y	N	N	N	3	N	Y	Y	N	N	N	N	N	N	N	N	N	Y	N	N	N	N	Y	103.5	18	105	66	152	24.5308	3			Y	N	N	119	83
OC	X	CAUCASIAN	M	21	RI	07:18:00	2013	75.7	14	N	N	Y	N	N	N	N	0.47	Y	N	Y	Y	N	N	Y	N	Y	N	N	N	N	Y	N	N	N	Y	108.1	16	150	76	215	26.1678		14					108	38
OC		WHITE	M	23	MA	06:25:00	2013	73.3	18	N	Y	N	N	N	N	N	2	N	Y	N	N	N	N	N	N	N	Y	N	N	N	N	N	N	N	Y	104		108	72	180	24.4097	4.5			N	Y	N	136	60
OC	X	AA	F	23	OH	02:10:00	2013	69.7	25	N	N	N	Y	N	N	N	2	N	N	N	Y	N	N	N	N	N	N	N	N	Y	N	N	N	N	Y	103.1	20	127	62	117	21.3972	3	6	20:00:00	N	Y	N	116	54
SGT		WHITE	M	23	IL	07:15:00	2013	75.7	15	N	Y	N	N	N	N	N	0.5	N	Y	N	N	N	Y	N	N	N	N	N	Y	Y	N	N	N	N	Y	106.6	42	90	69	180	26.5784	3.5	14.5	17:00:00	N	N	Y	120	60
OC	X	WHITE	F	22	PA	21:45:00	2013	79.2	31									N	Y	Y	N	N	Y	N	Y	N	N	Y	N	Y	N	N	N	N	Y	102	20	108	67	145	22.7077	5			N	Y	N	112	76
0-1		WHITE	M	19	MO	07:00:00	2013	76.2	11	N	N	Y	N	N	N	N	0.5	Y	Y	Y	Y	Y	Y	N	Y	N	N	N	N	N	N	N	Y	N	Y	103	18	96	60	170	33.1972	3	10	19:00:00	N	Y	N	126	78
SPC	E-4	AA	M	28	WEST AFRICA	16:10:00	2013	89.5		N	N	N	Y	N	N	N	21	Y	Y	Y	N	N	Y	N	N	N	N	N	N	N	N	N	N	N	N	99.8	14	73	69	194	28.6457	5			Y	N	N	108	61
OC	X	OTHER	M	21	SRI LANKA	06:59:00	2013	75.7	33	N	N	Y	N	N	N	N	1.17	N	Y	Y	N	N	Y	N	N	N	N	N	N	Y	N	N	N	N	Y	104	28	123	69	173	25.5448	5	2	05:00:00	Y	N	N	123	67
OC	X	CAUCASIAN	F	22	IL	09:30:00	2013	57.5	5	N	Y	N	N	N	N	N		N	Y	Y	N	N	Y	N	N	N	N	N	N	N	N	N	Y	N	Y	104.6	15	89	62	135	24.6891	4.5	4	05:30:00	Y	N	N	107	80
OC	X	CAUCASIAN	F	21	PA	21:37:00	2013	79.2	30	N	Y	N	N	N	N	N		N	Y	N	Y	Y	N	N	N	N	N	N	N	Y	N	N	N	N	Y	104.5	14	85	68	135	20.5244	5	4	18:00:00	N	Y	N	114	78
OC	X		F	29		09:30:00	2013	57.5	5	N	Y	N	N	N	N	N	0.93	N	Y	N	N	N	Y	N	N	N	N	N	N	N	N	N	Y	N	Y	103.9	18	104	64	144	24.7148	4	4.5	05:00:00	Y	N	N	97	56
OC	X	WHITE	F	21	GA	21:34:00	2013	79.2	0									N	N	Y	N	N	Y	N	N	N	N	Y	N	Y	N	N	N	N	N	103.4	16	72	62	140	25.6035	4	4	17:30:00	N	N	Y	120	78
2LT		WHITE	F	21	CA	18:00:00	2013	77.7		Y	Y	N	N	N	N	N		N	Y	N	Y	N	Y	N	N	N	N									102	26	95	60	115	22.4569	10						114	77
OC	X	CAUCASIAN	M	21	MA	07:25:00	2013	76.5	25	N	Y	N	N	N	N	N	0.83	N	Y	N	N	N	N	N	N	N	N	N	N	N	N	N	Y	N	Y	105.8	24	69	70	180	25.8245	6	2.5	05:30:00	Y	N	N	115	61
OC	X	WHITE	F	21	NY	21:14:00	2013	80.9	31	N	Y	N	N	N	N	N	1.25	N	Y	N	Y	Y	Y	Y	Y	Y	N	Y	N	Y	N	N	N	N	Y	105	40	100	62	130	23.7747	5			N	Y	N	136	76
01			M	34		12:42:00	2013	75.2		Y	N	N	N	N	N	N			Y	N	Y	N	N	N	Y	N	N								Y	101.6	14	67	74	217	27.8581				Y	N	N	138	64
SGT		WHITE	M	22	KY	06:18:00	2012	79.8	26	N	Y	N	N	N	N	N	1	N	N	N	N	N	N	Y	N	Y	N	N	Y	N	Y	N	N	N	Y	105	20	90	71	145	20.2212	4	1.5	05:02:00	Y	N	N	154	73
SSG		AA	M	28		20:15:00	2012	90.6		N	Y	N	N	N	N	N		N	N	N	N	Y	N	N	N	N	N	N	N	Y	N	N	N	N	Y	100.2	16	107	69	190	28.055	6	4.5	16:45:00	N	Y	N	113	61
OC		WHITE	M	25	IL	20:03:00	2012	92.1	23	N	Y	N	N	N	N	N		N	Y	N	N	Y	Y	Y	N	N	N	N	N	Y	N	N	N	N	Y	106.2		129	67	155	24.2738	6	3	16:45:00	N	Y	N	135	69
SSGT			M	35		11:22:00	2013	70.5			N	Y		N	N	N
OC		CAUCASIAN	M	21		22:54:00	2012	88.6		N	Y	N	N	N	N	N		N	Y	N	N	N	Y	Y	N	N	N	N	N	Y	N	N	N	N	Y	105.7		113	70	175	25.1071	6	5	18:00:00	Y	N	N	117	57
SGT		AA	M	21	TX	07:32:00	2012	65.1		N	Y	N	N	N	N	N		N	N	N	N	N	N	N	N	N	N	N	N	Y	N	N	N	N	Y	104.6	16	97	66	187	30.1793	7.5	2	05:30:00	Y	N	N	132	67
OC			F	20	CA	09:56:00	2012	75.4	12	N	Y	N	N	N	N	N		N	Y	N	N	N	N	N	N	N	N	N	Y	N	N	N	N	N	Y	102.5		103	63	125	22.1403	4			Y	N	N	132	64
OC	X	WHITE	M	21	KY	06:50:00	2015	70.8	30	N	N	Y	N	N	N	N	1.25	Y	Y	Y	Y	N	Y	N	Y	N	N	N	Y	N	Y	N	N	N	Y	104	26	112	70	190	27.2592	5	2	04:30:00	Y	N	N	117	70
OC	X	WHITE	M	20	CA	06:20:00	2014	73.7	17	N	N	N	Y	N	N	N	<1	N	N	N	N	N	N	N	N	N	N	Y	Y	Y	N	N	N	N	Y	102.6	24	122	65	135	22.4627	4			Y	N	N	134	64
OC	X	WHITE	M	21	MI	06:34:00	2014	74.8	60	N	Y	N	Y	N	N	N	2.1	N	Y	N	N	N	N	N	N	N	N	N	N	Y	N	N	N	N	Y	105.3	22	132	61	185	34.9516	4	13.5	17:00:00	N	N	Y	120	72
		WHITE	M	27	WA	06:44:00	2012	77.2	57	N	N	Y	N	N	N	N	3	N	Y	Y	N	N	Y	Y	N	N	N	N	Y	Y	N	N	N	N	Y	107.6	14	133	68	165	25.0854	5			Y	N	N	142	52
OC	X	WHITE	M	21	AZ	21:36:00	2013	79.2	30	N	Y	N	Y	N	N	N	1	N	N	N	Y	N	N	N	Y	N	N	Y	N	Y	N	N	N	N	Y	105	18	91	71	193	26.9151	3.5	3.5	18:40:00	N	N	Y	128	74
OC			F	31	CA	06:52:00	2013	75.7	36	N	Y	N	N	N	N	N	1.4	N	Y	N	N	N	N	Y	N	Y	N	N	N	N	N	N	N	N	Y	103.8		117	61	120	22.6713	3.5	13.5	17:30:00				119	66
CPT			M	21		08:00:00	2012	53.3		N	Y	N	N	N	N	N		N	N	N	N	N	N	N	N	N	N	N	Y	Y	N	N	N	N	Y	106		130	72	165	22.3756	6			Y	N	N	107	54
OC	X	AA	M	23	MA	06:57:00	2015	75.2	21	N	N	Y	N	N	N	N	2	N	Y	Y	Y	N	N	N	N	N	N	N	N	Y	N	N	N	N	Y	108	24	131	67	170	26.6229	4	12		Y	N	N	141	72
OC		WHITE	F	24	FL	07:00:00	2013	72.7		N	Y	N	N	N	N	N	2	N	Y	N	N	N	Y	Y	N	N	N	N	N	Y	N	N	N	N	Y	103.9	44	115	65	130	21.6308	4	14	17:00:00	N	Y	N	115	57
OC	X	WHITE	M	21	IL	07:33:00	2015	70.3	25	N	N	Y	N	N	N	N	0.75	N	N	N	N	N	N	N	N	N	N	N	Y	Y	N	N	Y	N	Y	104.9	20	138	72	155	21.0195	4	2.5	04:30:00	Y	N	N	133	54
OC	X	HISPANIC	M	21	KS	07:05:00	2015	75.2	20	N	N	Y	N	N	N	N	2	Y	N	N	N	N	N	N	N	N	N	N	Y	Y	N	N	N	N	Y	107.7	84	140	70.5	186	26.3081	4	3	04:00:00	Y	N	N	119	53
OC	X	WHITE	F	21	FL	04:23:00	2015	76.2	14	N	Y	N	N	N	N	N	0.5	N	Y	N	N	Y	N	N	N	N	N	N	Y	Y	N	N	N	N	Y	105.9	20	117	61	122	23.0492	5						103	42
OC	X	CAUCASIAN	M	22	MN	06:52:00	2015	70.8	30	N	Y	N	N	N	N	N	1.17	N	Y	N	N	N	Y	N	N	N	N	N	N	Y	N	N	N	N	Y	105.8	15	126	68	165	25.0854	5	13	18:00:00	N	N	Y	127	55
OC	X	ASIAN	M	20	Phillipines	06:52:00	2015	75.2	22	N	N	Y	N	N	N	N	1	N	Y	Y	N	N	N	N	N	N	N	N	Y	Y	N	N	N	N	Y	107.9	42	141	67	160	25.0568	3.5	2	05:00:00	Y	N	N	135	47
OC	X	WHITE	M	23	CO	06:44:00	2015	72.8	20	N	N	Y	N	N	N	N	2	N	N	Y	Y	Y	Y	N	N	N	N	N	Y	Y	N	N	N	N	Y	104.8	32	131	70	150	21.5204	4						106	40
OC	X	WHITE	M	22	MN	07:15:00	2015	75.2	22	N	N	Y	N	N	N	N		N	N	N	N	N	N	N	N	N	N	Y	Y	Y	N	N	N	N	Y	106.7	20	85	68	165	25.0854	5	4.5	02:30:00	Y	N	N	121	68
OC	X	AA	M	26	Nigeria	07:33:00			64	N	Y	N	N	N	N	N	3	N	Y	N	N	N	N	N	N	N	N	N	N	N	N	N	N	N	Y	104.7	24	136	67	157	24.587	7	2	05:40:00	Y	N	N	119	63
OC	X	AA/ Dominican	F	21	NY	07:30:00	2015	77	30	N	N	Y	N	N	N	N	1.5	Y	Y	Y	N	N	N	N	N	N	N	N	N	Y	Y	N	N	N	Y	104.6	21	135	70	160	22.9551	5	2	05:30:00	Y	N	N	135	55
OC	X	AA	M	20	NC	07:35:00	2015	64.2	6	Y	Y	N	N	N	N	N	0.23	N	N	N	N	N	N	N	Y	N	N	N	N	Y	N	N	N	N	Y	104	19	115	70	180	25.8245	0			Y	N	N	124	72
OC	X	AA	M	25	AR	07:32:00	2015	77	63	N	Y	N	N	N	N	N	84	N	N	N	N	N	N	N	N	N	N	N	N	Y	N	N	Y	N	Y	106	32	107	77	205	24.3068	7	2	05:30:00	N	Y	N	108	48
OC	X	AA	M	26	KS	07:30:00	2015	77	64	N	Y	N	N	N	N	N	2	N	N	N	N	N	N	N	N	N	N	N	N	Y	N	N	Y	N	Y	105.6	20	78	71	170	23.7076	7	2	05:30:00	Y	N	N	116	68
OC	X	AA	M	19	TN	07:28:00	2015	65.6	6	N	Y	N	N	N	N	N	0.2	N	N	N	N	N	N	N	Y	N	N	N	N	Y	N	N	N	N	Y	104.7	20		65	162	26.9553	2			Y	N	N	101	62
OC	X	HISPANIC	M	24	NY	07:22:00	2015	89.3	64	N	N	N	N	N	N	N	2	N	Y	N	N	N	N	N	N	N	N	N	N	Y	N	N	Y	N	Y	105.5	18	112	72	160	21.6975	7			Y	N	N	110	62
OC	X	AA	M	27	LA	08:00:00	2015	89.3	64	N	N	N	N	N	N	N	2	N	Y	N	N	Y	N	N	N	N	N	N	N	Y	N	N	Y	N	Y	104.9	20	104	69	165	24.3636	6			N	Y	N	124	73
OC	X	WHITE	M	21	MD	08:50:00	2015	69.7	56	N	N	Y	N	N	N	N	1.5	N	N	Y	N	N	N	N	N	N	N	Y	N	Y	N	N	N	N	Y	104	20	128	68	175	26.6058	3.5	4	05:00:00	Y	N	N	135	69
OC	X	AA	F	26	HI	07:21:00	2015	77	64	N	Y	N	N	N	N	N	1	N	Y	N	N	N	N	N	N	N	N	N	N	Y	N	N	N	N	Y	105	20	107	69	165	24.3636	7	2	05:30:00	Y	N	N	110	65
OC	X	AA	F	26	HI	07:00:00	2015	70.3	61	N	N	Y	N	N	N	N	72	N	Y	N	N	N	N	Y	N	Y	N	N	N	Y	N	N	Y	N	Y	107	21	118	69	162	23.9206	8	2	05:00:00	Y	N	N	123	65
OC	X	HISPANIC	M	22	IL	06:46:00	2014	64.8	8	N	N	N	Y	N	N	N	0.5	N	N	N	N	N	N	N	N	N	Y	Y	N	Y	N	N	Y	N	Y	104.5	18	102	70	190	27.2592	5	6		N	Y	N	112	61
OC			M	26		21:30:00	2012	90.6	24	N	Y	N	N	N	N	N	96	N	Y	N	N	N	N	N	N	N	N	N	N	N	N	N	N	N	Y	105		94	67	145	22.7077	4	4	17:00:00	N	Y	N	137	77
OC	X		M	29	PA	08:38:00	2015	71.3		N	Y	N	N	N	N	N	1.5	N	Y	N	N	N	Y	N	N	N	N	N	N	Y	N	N	N	N	Y	107.3	22	103	70	155	22.2378	4.5	16	16:30:00	N	Y	N	123	57
MOL	2LT	WHITE	F	22	VA	15:00:00	2014	81.4	183	N	Y	N	N	N	N	N		N	Y	N	N	N	Y	Y	N	N	N								Y	98.36		65	64	130	22.312	1	1	14:00:00	Y	N	N	120	80
OC	X	WHITE	F	23	OK	06:55:00	2015	71.3	57	N	N	Y	N	N	N	N	2	N	Y	N	N	Y	Y	N	N	N	N	Y	N	Y	N	N	N	N	Y	106.1	18	116	61	118	22.2935	3.5	2	05:00:00	Y	N	N	106	61
OC	X	AA	M	25	AR	06:56:00	2015	71.3	57	N	Y	N	N	N	N	N	2	N	N	N	N	N	Y	N	N	N	N	Y	N	Y	N	N	N	N	Y	107	30	119	77	205	24.3068	6	<6		Y	N	N	110	47
OC	X	WHITE	M	23	SD	07:15:00	2015	71.3	57	N	N	Y	N	N	N	N	2	N	N	N	N	N	N	N	N	N	N	N	N	Y	N	N	N	N	Y	106.3	18	131	73	165	21.7667	5.5	12.5	18:45:00	N	Y	N	148	53
OC	X	WHITE	M	21	WA	09:12:00	2015	70.8	56	N	N	Y	N	N	N	N	2	N	Y	N	N	N	N	N	N	N	N	N	Y	N	N	N	N	N	Y	105.6	13	127	71	170	23.7076	5.5	16	17:00:00	N	Y	N	145	71
OC	X	WHITE	M	22	WI	07:24:00	2015	71.3	57	N	N	Y	N	N	N	N	1	N	Y	Y	N	N	N	N	N	N	N	N	N	Y	N	N	N	N	Y	108	26	141	67	135	21.1417	5	12.5	17:00:00	N	N	Y	104	32
OC	X	CAUCASIAN	M	20	OH	08:23:00	2015	71.3	56	N	N	Y	N	N	N	N	2.1	N	Y	Y	Y	N	Y	N	N	N	N	N	N	N	N	N	N	N	Y	108	20	160	66	160	25.8219	4			Y	N	N	113	60
OC	X	CAUCASIAN	M	21		09:10:00	2015	70.8	55	N	Y	N	N	N	N	N	1.5	N	N	N	N	N	N	N	N	N	N	N	N	Y	N	N	Y	N	Y	107.8		138	67	140	21.9247	4			Y	N	N	130	52
OC	X	WHITE	M	21	MI	07:39:00	2015	71.8	22	N	N	Y	N	N	N	N	0.75	N	N	Y	N	N	N	N	Y	Y	N	N	N	Y	N	N	N	N	Y	107.8	12	104	73	215	28.3627	6			N	Y	N	144	80
OC	X	AA	F	21	NY	07:15:00	2015	72	22	N	Y	N	N	N	N	N	0.75	N	Y	Y	N	N	N	N	N	N	N	N	N	Y	N	N	Y	N	Y	107.4	16	125	70	160	22.9551	5			Y	N	N	121	56
OC	X	WHITE	M	21	MN	07:07:00	2015	72	21	N	Y	N	N	N	N	N	0.5	N	N	N	N	N	Y	N	N	N	N	N	N	Y	N	N	Y	N	Y	106	18	94	72	180	24.4097		13	18:00:00	Y	N	N	126	84
OC	X	WHITE	M	22	AZ	08:18:00	2015	71.8	22	N	N	Y	N	N	N	N	2	Y	N	Y	N	N	Y	N	N	N	N	N	Y	Y	N	N	N	N	Y	107.2	12	78	69	165	24.3636	5	2	06:00:00	Y	N	N	120	64
OC	X	WHITE	M	32	NY	06:52:00	2015	71.3	27	N	N	Y	N	N	N	N	2	N	N	N	N	N	Y	N	N	Y	N	Y	N	Y	N	N	N	N	Y	108		126	70	180	25.8245	6	14.5	17:00:00	N	N	Y	126	46
OC	X	WHITE	M	22	IL	06:57:00	2015	73.7	47	N	N	Y	N	N	N	N	1.5	N	Y	N	N	N	N	N	N	N	N	N	N	Y	N	N	N	N	Y	107		126	69	170	25.1019	5	2.5	04:30:00	Y	N	N	139	57
OC	X	WHITE	M	23	KS	06:39:00	2015	73.7	47	N	N	Y	N	N	N	N	1.5	Y	Y	Y	Y	N	Y	Y	Y	N	N	N	Y	N	Y	N	N	N	Y	107.6			67	155	24.2738	2	1.5	05:00:00	Y	N	N
OC	X	WHITE	M	21	MI	06:39:00	2015	74.3	4	N	N	Y	N	N	N	N		Y	Y	Y	N	N	Y	Y	Y	N	N	Y	Y	N	N	N	N	N	Y	106.4	20	108	70	191.2	27.4313	4			Y	N	N	123	41
OC	X	CAUCASIAN	M	21	MN	06:30:00	2015	65.9	20	N	Y	N	N	N	N	N	0.7	N	Y	N	N	Y	Y	N	N	N	N	N	N	Y	N	N	N	N	Y	104.9	18	94	72	180	24.4097	4			N	Y	N	146	54
OC	X		F	25	CA	06:31:00	2014	62.3	22	N	N	N	N	N	N	N	<1	N	Y	N	N	N	N	N	N	N	N	N	N	Y	N	N	N	N	Y	104.2	36	107	60	123	24.0192	2.5			N	Y	N	118	67
OC	X	WHITE	M	19	CA	07:26:00	2015	74.3	3	N	Y	N	N	N	N	N	0.1	N	Y	N	N	N	N	Y	N	Y	N	N	N	N	N	N	Y	N	Y	105	26	123	68	153	23.261	6	10	05:30:00	Y	N	N	144	78
OC	X		F	23		09:45:00	2014	41.9		N	Y	N	N	N	N	N		N	Y	N	N	N	N	N	N	N	N	N	N	Y	N	N	N	N	Y	103.8	16	113	70	155	22.2378	5			N	Y	N	127	71
OC	X	CAUCASIAN	M	27	CA	08:37:00	2014	64.2	10	N	N	N	N	N	N	N	0.47	N	Y	N	N	N	N	N	N	N	N	N	N	Y	N	N	N	N	Y	106.5	40	139	68	182	27.67	4	3	05:15:00	Y	N	N	119	62
OC	X	CAUCASIAN	F	24	AZ	06:05:00	2014	57.1	20	N	N	N	N	N	N	N	0.7	N	Y	N	N	N	N	N	N	N	N	N	N	Y	N	N	N	N	Y	104	26	114	66	140	22.5941	4			N	Y	N	124	71
		WHITE	M	24	CA	05:03:00	2012	76.3	19	N	Y	N	N	N	N	N	5	N	N	Y	N	Y	N	N	N	N	N	Y	N	Y	N	N	N	N	Y	103.1	14	90	69	145	21.4104	5			Y	N	N	102	49
OC	X	ASIAN	M	21		07:20:00	2015	71.3	56	N	N	Y	N	N	N	N	2.23	N	N	Y	N	N	N	N	N	N	N	N	N	Y	N	N	Y	N	Y	106.2		121	69	165	24.3636		2.5	04:45:00	Y	N	N	100	59
2LT		CAUCASIAN	M	24	IL	11:31:00	2014	66.9		Y	N	N	Y	N	N	N		N	Y	N	N	N	N	N	Y	N	N	N	N	N	N	N	N	Y	Y	103.5		168	72	175	23.7317	8						135	80
OC	X	WHITE	M	22	CA	06:47:00	2014	67.3		N	Y	N	N	N	N	N	1.17	N	N	N	N	N	N	N	N	N	N	N	N	Y	N	N	N	N	Y	105.83	15	131	68	150	22.8049	5.5	10	17:00:00	N	Y	N	113	43
OC		WHITE	M	21		06:41:00	2012	75.5	20	N	Y	N	N	N	N	N	<1	N	Y	Y	N	Y	N	N	N	N	N	N	N	N	N	N	Y	N	Y	107		139	71	170	23.7076	7			N	Y	N	102	59
OC	X	WHITE	M	21	NY	07:32:00	2014	70.4	26	N	Y	N	N	N	N	N	1	N	Y	Y	N	N	Y	N	N	N	N	N	Y	Y	N	N	N	N	Y	105.1	24	129	71	178	24.8232	5			N	N	Y	144	58
OC		CAUCASIAN	M	21	WA	06:38:00	2012	68.6	23	N	Y	N	N	N	N	N	<1	N	Y	N	N	N	N	N	N	N	N	Y	N	N	N	N	N	N	Y	105.9	22	117	73	204	26.9116	4	13.5	17:00:00	N	N	Y	154	75
OC			M	21		22:14:00	2012	88.7	23	N	Y	N	N	N	N	N		N	Y	N	Y	Y	N	N	N	N	N	N	N	N	N	N	N	N	Y	103.5		118	66	155	25.0149	4			N	N	Y	141	73
OC	X	WHITE	F	23	OR	09:09:00	2014	64.2		N	N	N	N	N	N	N	0.47	N	Y	N	N	N	N	N	N	N	N	N	Y	Y	N	N	N	N	Y	104	16	146	60	120	23.4333	4	3		N	N	Y	115	69
			M	22			2012	71.9		N	Y	N	N	N	N	N		N	Y	N	N	N	Y	N	N	N	N	N	N	Y	N	N	N	N	Y	105		130	72	160	21.6975	4	11	19:00:00	N	Y	N	132	52
2LT			M	18	CA	06:54:00	2012	61.8		N	Y	N	N	N	N	N		N	Y	Y	N	Y	N	N	Y	N	N	N	Y	N	N	N	N	N	Y	105	18	147	71	175	24.4049	4.5			N	N	Y	110	39
SGT		WHITE	M	22	WI	07:11:00	2012	61.8	18	N	Y	N	N	N	N	N	1	N	N	N	N	N	N	N	N	N	N	N	N	N	N	N	Y	N	Y	103.3	24	129	72	160	21.6975	5	13	19:00:00	N	Y	N	120	59
OC	X	AA	M	27	LA	07:22:00	2015	72.3	30	N	N	Y	N	N	N	N	1	N	Y	Y	Y	N	Y	N	N	N	N	N	Y	Y	N	N	N	N	Y	107	16	76	64	165	28.3191	4	17.5	14:00:00	N	N	Y	134	61
SGT		WHITE	M	26	OH	06:59:00	2013	67.5		N	Y	N	N	N	N	N	0.25	N	Y	N	N	Y	Y	N	N	N	N	N	N	N	Y	N	Y	N	Y	102.5	24	102	80	227	24.9345	4			N	Y	N	110	67
OC	X	WHITE	M	22	TX	15:50:00	2014	45.5	14	N	N	N	N	N	N	Y	0.47	N	N	N	N	N	N	N	Y	N	N	N	N	N	N	N	N	N	Y	93.9			72	168	22.7824	5	4.5	11:30:00	N	Y	N	134	72
OC	X	WHITE	M	27	OH	15:37:00	2014	39.3	11	N	N	N	N	N	N	Y	0.47	N	Y	Y	Y	N	Y	N	Y	N	N	N	N	N	N	N	N	N	Y	94.2		107	72	180	24.4097	4			N	N	Y	110	74
OC	X		M	32	MA	16:50:00	2014	41.7	11	N	N	N	N	N	N	Y	0.47	N	N	Y	N	N	N	N	N	N	N	N	N	Y	N	N	N	N	Y	91.45		94	68	131	19.9163	3	4	13:00:00	N	Y	N	146	94
OC		HISPANIC	F	19		07:19:00	2013	68.7	3	N	N	Y	N	N	N	N		N	N	Y	N	N	Y	N	N	N	N	N	N	N	Y	N	N	N	Y	103.3	18	124	66	140	22.5941	1.5	13.5	18:00:00	N	Y	N	118	74
OC	X	ASIAN	M	27	VA	14:09:00	2014	38.8	14	N	N	N	N	N	N	Y	0.47	N	N	N	N	N	Y	N	Y	N	N	N	N	Y	N	N	N	N	Y	94.5	18	100	70	164	23.529	5	6	07:45:00	N	Y	N	126	82
OC			M	23		05:36:00	2013	60.4		N	N	N	Y	N	N	N		N	N	Y	N	N	Y	N	N	N	N	N	N	N	N	N	N	N	Y	98.3	26	82	69	170	25.1019	7			N	Y	N	110	52
OC			M	20		08:01:00	2012	60.7		N	Y	N	N	N	N	N		N	Y	N	N	Y	N	N	Y	N	N	Y	N	Y	N	N	N	N	Y	103.7			69	155	22.887	5	2.5	05:30:00	Y	N	N	107	64
OC	X	AA	M	32	MA	14:10:00	2014	38.8	14	N	N	N	N	N	N	Y	1	N	N	Y	N	N	Y	N	N	N	N	N	N	Y	N	N	N	N	Y	89.8	18	76	68	130	19.7643	6	6	07:45:00	N	N	Y	132	86
OC	X		M	26		12:55:00	2014	37	14	N	N	N	N	N	N	Y	0.47	N	Y	N	N	N	N	N	N	N	N	N	N	Y	N	N	N	N	N	93	16	100	66	150	24.208							122	76
O-1		WHITE	F	25	CA	11:42:00	2014	56	130	N	Y	N	N	N	N	N	5	N	N	N	Y	N	N	N	Y	N	N	N	N	N	N	N	N	N	Y	103.5		105	63	130	23.026		1	10:30:00	Y	N	N	100	53
WO		WHITE	M	34	CA	10:28:00	2014	54.4	99	N	N	Y	N	N	N	N	174	Y	N	Y	N	N	Y	N	N	N	N	Y	N	N	N	N	N	N	Y	107.1		155	72	185	25.0878	7	6.5	04:30:00	N	Y	N	126	76
OC	X		M	23	THAILAND	11:33:00	2014	36.6	14	N	N	N	N	N	N	Y	0.5	N	Y	N	Y	N	N	N	Y	N	Y	N	N	Y	N	N	N	N	Y	95.5	18	109	69	147	21.7057	5	6	05:30:00	N	Y	N	162	52
	OCON	WHITE	M	21	PA	07:52:00	2012	74.6	20					N	N	N		N	Y	Y	N	N	Y	N	Y	N	N	N	N	Y	N	N	N	N	Y	106.4	16	138	71	165	23.0103	5	15.5	17:30:00	N	Y	N	98	46
E-3	LCP	WHITE	M	22	MO	07:10:00	2014	52		N	Y	N	Y	N	N	N	24	N	Y	Y	N	Y	Y	N	Y	N	N	Y	Y	N	N	N	N	N	Y	104.2		176	75	220	27.4951	5			N	Y	N	124	69
OC	X	SPA	M	32	NJ	10:07:00	2014	66.2	1	N	Y	N	N	N	N	N	126	N	N	N	N	N	N	N	N	N	N	Y	N	N	N	N	N	N	Y	103.5		130	65	150	24.9586	8.5	14.5	20:00:00	Y	N	N	130	70
OC	X	WHITE	M	21	PA	05:50:00	2014	69.3	9	N	Y	N	N	N	N	N	<1	N	Y	N	N	N	N	N	N	N	N	N	N	Y	N	N	N	N	Y	103.7	20	91	70	160	22.9551	3	8	22:00:00	Y	N	N	105	53
OC	X	WHITE	M	22	FL	05:52:00	2014	69.3	7	N	N	N	N	N	N	N	0.47	N	Y	Y	Y	N	Y	Y	N	N	N	Y	N	N	N	N	N	N	Y	103	23	86	69	164	24.2159	4	2.5	03:20:00	Y	N	N	144	62
OC	X	BLACK	M	20	AL	05:59:00	2014	69.3	7	N	N	N	N	N	N	N	<1	N	Y	N	N	N	Y	Y	N	N	N	N	N	N	N	N	N	N	Y	104	24	100	68	160	24.3253	1	<6		N	Y	N	132	58
OC	X	OTHER	M	20	PA	07:17:00	2014	69.3	9	N	Y	N	Y	N	N	N	<1	N	Y	N	N	Y	Y	N	N	N	N	Y	N	Y	N	N	N	N	Y	105.7	24	125	71	180	25.1022	1	3.5	04:00:00	Y	N	N	111	63
OC		WHITE	M	22	NJ	05:00:00	2012	78.9		N	N	N	N	N	N	N		N	Y	N	N	N	Y	N	N	N	N	Y	Y	N	N	N	N	N	Y	103	17	93	74	190	24.3919	0.5			Y	N	N	111	55
OC	X	WHITE	M	22	NC	06:58:00	2014	67.3		N	Y	N	Y	N	N	N	1.17	N	N	N	N	N	N	N	N	N	N	N	N	Y	N	N	N	N	Y	104.5	16	119	68.5	157	23.522	8	13	18:00:00	N	N	Y	147	69
OC	X	ASIAN	M	21		05:57:00	2014	69.3	3	N	Y	N	Y	N	N	N	0.23	N	Y	Y	N	Y	N	N	N	N	N	N	N	N	N	N	N	N	Y	104.2	16	100	63	131	23.2031	3			N	Y	N	130	64
OC	X	WHITE	M	24	LA	05:44:00	2014	69.3	9	N	N	N	N	N	N	N		N	Y	N	N	N	N	Y	N	N	N	N	Y	N	N	N	N	N	Y	104	28	88	68	175	26.6058	2.5	11.5	18:30:00	N	N	Y	131	68
OC	X	CAUCASIAN	M	21		05:39:00	2014	69.3	8	N	Y	N	N	N	N	N		N	Y	Y	N	N	Y	N	N	N	N	Y	N	Y	N	N	N	N	Y	103		105	65.75	128	20.8149				Y	N	N	106	57
OC	X	WHITE	F	20	WA	06:42:00	2014	69.2	4	N	Y	N	N	N	N	N		N	N	N	N	N	N	N	N	N	N	N	Y	N	N	N	N	N	Y	105.6	24	137	71	175	24.4049	5	14	18:00:00	N	Y	N	136	67
OC	X		F	21	HI	07:03:00	2014	70		N	Y	N	Y	N	N	N	<1	N	Y	N	N	N	N	N	N	N	N	N	N	N	N	N	Y	N	Y	104	24	122	60	118	23.0428	2.5			N	Y	N	114	74
OC	X		M	25	WA	06:42:00	2014	69.2	3	N	Y	N	N	N	N	N	<1	N	Y	N	Y	N	Y	N	N	N	N	Y	N	Y	N	N	N	N	Y	104.8	36	136	74	198	25.4189	5.5		<7	N	Y	N	126	66
OC	X	WHITE	F	27	OR	06:44:00	2014	69.2	2	N	Y	N	N	N	N	N	<0.23	N	N	N	N	N	Y	Y	N	Y	N	N	Y	N	N	N	N	N	Y	106	26	131	61	116	21.9156	6.5			N	N	Y	116	50
OC	X	AA	M	19	VA	06:34:00	2014	73.2	23	N	N	N	N	N	N	N	1	N	Y	N	N	N	Y	N	N	N	N	N	N	N	N	N	N	N	Y	104.5	28	142	72	190	25.7658	6	3	04:30:00	Y	N	N	139	42
O-1		WHITE	M	21	IA	09:00:00	2014	72.2	246	Y	Y	N	N	N	N	N		N	N	N	N	N	Y	N	Y	N	N	N	N	Y	N	N	N	N	Y	104.3	18	80	70	191	27.4027	8			N	Y	N	105	67
OC		WHITE	M	21	SC	07:01:00	2012	65.2	22	N	Y	N	N	N	N	N	<1	N	N	N	N	N	N	Y	Y	N	N	N	N	Y	N	N	N	N	Y	103.5	19	85	67	155	24.2738	8	14	17:00:00	Y	N	N	120	70
OC	X	OTHER	M	20	KS	07:08:00	2014	73.2	23	N	N	N	Y	N	N	N	<1	N	N	N	N	N	N	N	N	N	N	N	N	Y	N	N	N	N	Y	105.4	32	146	70	195	27.9765	5	13	18:00:00	N	N	Y	115	64
			162						N	178	76	158	169	192	192	179	0	187	84	143	173	177	109	160	160	190	199	166	162	82	189	203	171	202
			45						Y	12	118	35	22	0	0	13	0	17	121	62	32	28	96	44	45	15	6	37	41	121	14	0	32	1
[truncated: 26 more columns]

## Sheet: Record of Serial Intervention
Active Cooling Time (MIN)	Time	Min (1)	Temp (1)	HR (1)	SYS BP (1)	DIA BP (1)	RR (1)	SaO2 (1)	Comments	Time	Min (2)	Temp (2)	HR (2)	SYS BP (2)	DIA BP (2)	RR (2)	SaO2 (2)	Comments	Time	Min (3)	Temp (3)	HR (3)	SYS BP (3)	DIA BP (3)	RR (3)	SaO2 (3)	Comments	Time	Min (4)	Temp (4)	HR (4)	SYS BP (4)	DIA BP (BP)	RR (4)	SaO2 (4)	Comments	Time	Min (5)	Temp (5)	HR (5)	SYS BP (5)	DIA BP (5)	RR (5)	SaO2 (5)	Comments	Time	Min (6)	Temp (6)	HR (6)
17	06:52:00	1	103.6						Active cooling started	06:53:00	2	103.5							06:54:00	3	103.3	120	116	64	22	97		06:55:00	4	103.2							06:56:00	5	103.1							06:57:00	6	103.1
7	23:51:00	1	104						Active cooling started	23:52:00	2		111	122	73		89											23:54:00	4	103.5	105	195	62		89		23:55:00	5							IV Started Bolus
11	07:37:00	1	105.1	145	115	52		96	Active cooling started	07:38:00	2	105.2	147	148	60		96		07:39:00	3	105.03						IV ACCESS 18g RAC Bolus Flowing	07:40:00	4	104.8	138	127	65		94		07:41:00	5	104.5							07:42:00	6	103.9	134
NONE	06:25:00	1	103.5						Candidate was breathing deeply	06:26:00	2	102	113	134		12	97		06:27:00	3	101.6							06:28:00	4								06:29:00	5	101.6	101	124	57		97		06:30:00	6	101.4	101
6	14:31:00	1	101.1	96	117	55			LAC / Rectal Temp	14:32:00	2								14:33:00	3								14:34:00	4								14:35:00	5	101.6	85	128	77			KBO LAC	14:36:00	6	101.4	75
NONE	10:27:00	1	99.8							10:28:00	2	100.9							10:29:00	3	100.4
14	06:33:00	1	105.3						Active cooling started	06:32:00	2								06:33:00	3	105.6	142	181	67	20	92		06:34:00	4								06:35:00	5	105.7						IV ACCESS, Blood draw, IV in-bolus	06:36:00	6		140
15	06:37:00	1	107.1						Active cooling started	06:38:00	2	107.1						IV ACCESS	06:39:00	3								06:40:00	4		153	125	67				06:41:00	5								06:42:00	6	106.9
NONE	16:33:00	1	100.53						Initial rectal temp	16:34:00	2		111	132	75			IV ACCESS	16:35:00	3	100.56	136	75					16:36:00	4								16:37:00	5	100.54							16:38:00	6	100.5	108
NONE	09:52:00	1	100.14	90	110	67			Monitoring	09:53:00	2								09:54:00	3		90	110	67			IV ACCESS	09:55:00	4	100.14							09:56:00	5		90	112	71				09:57:00	6
NONE	15:09:00	1	97		106	60			Arrived	15:10:00	2								15:11:00	3	99	82	128	84				15:12:00	4	99.14						IV ACCESS
9	07:12:00	1	105.1	114	113	70	32	90	Active cooling started	07:13:00	2								07:14:00	3	104.7	104	119	78	30	98	IV ACCESS	07:15:00	4	104.4	102	110	64	30	98		07:16:00	5	103.8	106			30	100		07:17:00	6
NONE	09:52:00	1	99.6		131	75			Arrived	09:53:00	2								09:54:00	3	99.6	101	131	75				09:55:00	4	101.98	92	123	64			IV ACCESS	09:56:00	5	100.95						Transferred off heat deck
NONE	09:39:00	1	98.1		123	79			Arrived	09:40:00	2								09:41:00	3	99.65	90	126	79			IV ACCESS	09:42:00	4	99.69						IV ACCESS FAILED	09:43:00	5								09:44:00	6
6	06:34:00	1	104						Initial rectal temp	06:35:00	2	102.3	114	140	65	40	97		06:36:00	3	102.4	110	144	67	40	97	IV ACCESS, Avtive cooling started	06:37:00	4								06:38:00	5								06:39:00	6
7	07:54:00	1	103.7						Arrived	07:55:00	2								07:56:00	3								07:57:00	4		119	143	64	20	96	Active cooling started	07:58:00	5	103.2						IV ACCESS	07:59:00	6		115
NONE	11:50:00	1	90.74																									11:54:00	4	91	101	147	82		98
4	07:19:00	1	103	116	100	50	22	99	Arrived	07:20:00	2								07:21:00	3	102.8						IV ACCESS,Active cooling started	07:22:00	4	102.6	104	103	55	24	100		07:23:00	5	102.5							07:24:00	6	102.4
15	06:33:00	1	105						Active cooling started	06:33:00	2	105.16							06:34:00	3	105.16							06:35:00	4	105.12							06:36:00	5	104.89							06:37:00	6
NONE	13:54:00	1	94.5						Initial temp																			13:57:00	4	95.4						Arrived										13:59:00	6	95.5
NONE	12:00:00	1	97.59	54	142	72	16																																							12:05:00	6	97.43	53
13	06:30:00	1							Arrived	06:31:00	2	104.9						Intial rectal temperature	06:32:00	3	105.1						Active cooling	06:33:00	4	105.3	128	120	60	35	97		06:34:00	5	103.3						IV ACCESS	06:35:00	6	105.3	123
NONE	12:08:00	1	95.15						Initial tempature																																					12:13:00	6	94.3	120
9	20:55:00	1	105.2						Arrived	20:56:00	2								20:57:00	3								20:58:00	4	105.3						Active cooling started	20:59:00	5	105.23							21:00:00	6	104.9	11
31	20:43:00	1	104.6	100				96	Active cooling started	20:43:00	2								20:44:00	3								20:45:00	4								20:46:00	5								20:47:00	6
NONE	07:10:00	1	102.37	115	104	68	18	96	Arrived	07:11:00	2	102.33						IV ACCESS	07:12:00	3	102.09							07:13:00	4	102.05							07:14:00	5	101.99						Transferred off heat deck
15	19:25:00	1	104	107	107	66	16	97	Active cooling, IV ACCESS	19:26:00	2								19:27:00	3								19:28:00	4	103.9	107	108	55	16	99		19:29:00	5								19:30:00	6
NONE	07:13:00	1	102.6				20		Arrived	07:14:00	2	102.4	127	163	54		98.6		07:15:00	3	101.9							07:16:00	4	101.6							07:17:00	5								07:18:00	6
15	22:13:00	1							Arrived	22:14:00	2	104						Intial rectal temperature	22:15:00	3	105						Active cooling started	22:16:00	4	106.2	98	111	67		99	CATH INSERTED	22:17:00	5	106.1							22:18:00	6
10	22:15:00	1	104.4	99	122	68	16	98	Active cooling started, IV ACCESS	22:16:00	2	103.9							22:17:00	3								22:18:00	4	103.1	94	117	68	16	98		22:19:00	5	102.7							22:20:00	6	102.5	89
NONE	12:34:00	1	86.1						Arrived	12:35:00	2	87
17	06:50:00	1	106.4						Arrived, Active cooling started	06:51:00	2	106.7	144	149	57		95	IV ACCESS	06:52:00	3								06:53:00	4	106.7	140	148	59		96		06:54:00	5	106.6	133	145	53		96		06:55:00	6	106.4	134
16	08:26:00	1	106.5						Arrived, Active cooling started	08:27:00	2								08:28:00	3	105.2	140	125	39		94		08:29:00	4								08:30:00	5	105.5							08:31:00	6		130
11	07:25:00	1	104.2						Active cooling started	07:26:00	2	104.1	125	112	61	16	99	IV ACCESS	07:27:00	3	103.8							07:28:00	4	103.7							07:29:00	5								07:30:00	6	103.5	118
19	07:14:00	1	106.7						Active cooling	07:15:00	2	107.9						IV ACCESS	07:16:00	3	107.9	134	89	31		99		07:17:00	4	107.9							07:18:00	5								07:19:00	6	107.8	134
16	06:35:00	1	104						Active cooling activated	06:36:00	2	105						IV ACCESS	06:37:00	3								06:38:00	4								06:39:00	5								06:40:00	6	105.06	121
13	07:32:00	1	108.13						Active cooling started	07:33:00	2								07:34:00	3	108.4							07:35:00	4		125	93	36		95	IV ACCESS	07:36:00	5	108.4	124	83	33		95		07:37:00	6
15	17:25:00	1							Arrived	17:26:00	2	104.18	106	118	58		99	Active coooling started,IV ACCESS	17:27:00	3	104.12							17:28:00	4	104.06							17:29:00	5	103.5							17:30:00	6	103.2	93
11	20:53:00	1	102.2						Arrived	20:54:00	2	102.2						Actived cooling started	20:55:00	3	102.78						IV ACCESS	20:56:00	4	102.82							20:57:00	5	102.8							20:58:00	6	102.6
7	05:52:00	1	103						Arrived, Active cooling started	05:53:00	2	103.7	131	132	64		58		05:54:00	3	103.5							05:55:00	4	103.4							05:56:00	5	102.7							05:57:00	6	102.4
6	06:14:00	1	102.2						Arrived, Active cooling started	06:15:00	2								06:16:00	3	101.92	102	114	55		97	IV ACCESS	06:17:00	4								06:18:00	5								06:19:00	6
15	04:27:00	1	103.3	79	109	59			Active cooling started	04:28:00	2								04:29:00	3								04:30:00	4								04:31:00	5								04:32:00	6
NONE
5	09:12:00	1	101						Arrived	09:13:00	2								09:14:00	3	102.3							09:15:00	4	102.7	106	114	62		99	Active cooling started, IV ACCESS	09:16:00	5	102.66							09:17:00	6
4	06:30:00	1	102.35	102	102	55		96	Active cooling started	06:31:00	2								06:32:00	3	102.33							06:33:00	4	102.19						IV ACCESS	06:34:00	5	102.09						Active cooling stopped	06:35:00	6
10	21:59:00	1	102.56						Active cooling started	20:00:00	2	102.56						IV ACCESS	22:01:00	3	102.57							22:02:00	4	102.54	88	135	75	14	93		22:03:00	5	102.48							22:04:00	6	102.42
4	07:04:00	1	101.2						Arrived	07:05:00	2	101.2						Active cooling started	07:06:00	3	101.1		96	45		97	IV ACCESS	07:07:00	4								07:08:00	5	101.11						Active cooling stopped	07:09:00	6	101.08
11	06:43:00	1	102	103	135	85			Arrived	06:44:00	2	103.2							06:45:00	3	103.2						Active cooling started	06:46:00	4	103.13							06:47:00	5	103.12							06:48:00	6	103.11
27	07:15:00	1	105						Arrived	07:16:00	2								07:17:00	3	104						Active cooling started	07:18:00	4	106.2							07:19:00	5	106.4						IV ACCESS	07:20:00	6	106.3	145
6	07:30:00	1							Arrived	07:31:00	2								07:32:00	3	102						Active cooling started	07:33:00	4	102.3						IV ACCESS	07:34:00	5	102.2							07:35:00	6	102
20	07:13:00	1	105							07:14:00	2								07:15:00	3								07:16:00	4								07:17:00	5	104							07:18:00	6	104.14
5	08:24:00	1	102.2							08:25:00	2	102.2							08:26:00	3	102							08:27:00	4	101.63						IV ACCESS	08:28:00	5	101.38	112	117	60	14	97		08:29:00	6
1	07:07:00	1	102.1	127	121	64			Active cooling started	07:08:00	2	102.4						Stopped Active Cooling
17	05:02:00	1							Active cooling started	05:03:00	2								05:04:00	3	103.5							05:05:00	4	103.5	114	130	56			IV ACCESS	05:06:00	5	103.4	115	130	46				05:07:00	6	103.4	113
5	04:29:00	1	102.78						Active cooling started	04:30:00	2	102.7	106	113	55			IV ACCESS	04:31:00	3	102.43						Labs drawn	04:32:00	4	102.1	104	102	55				04:33:00	5	102.12	109	100	53				04:34:00	6	102.01	100
NONE
1	12:49:00	1	103.3						Active cooling started	12:50:00	2	101.7						Stopped active cooling	12:51:00	3	101.7	111	120	72			IV ACCESS	12:52:00	4								12:53:00	5								12:54:00	6
8	06:44:00	1	106							06:45:00	2								06:46:00	3								06:47:00	4								06:48:00	5								06:49:00	6	103.3
8	06:42:00	1	102.5						Arrived	06:43:00	2	103.8						Active cooling started	06:44:00	3	103	109	123	47				06:45:00	4	103.26	105	117	67		98	IV ACCESS	06:46:00	5	103.26							06:47:00	6	103.18
12	07:52:00	1	106.3						Active cooling started	07:53:00	2	106.5							07:54:00	3	106.6						IV ACCESS	07:55:00	4	106.2							07:56:00	5								07:57:00	6	105.6
3	07:15:00	1							Active cooling started	07:16:00	2	102	107	94	85				07:17:00	3	102.2						IV ACCESS	07:18:00	4	102	100	105	43			Active Cooling Stopped
5	06:40:00	1	105							06:41:00	2							Arrived on pool	06:42:00	3								06:43:00	4	102.5							06:44:00	5							Active Cooling Started	06:45:00	6
19	06:32:00	1	102.2						Active cooling started	06:33:00	2	103.2	141	144	62	20	98		06:34:00	3								06:35:00	4	103.14							06:36:00	5	103.7							06:37:00	6	103.04
3	07:33:00	1	103						Arrived, Active cooling started	07:34:00	2								07:35:00	3	100.95							07:36:00	4	Stopped active colling, IV ACCESS, Moved inside
	Field		102.2	120	140	90	20			Field		101.2							13:30:00		100.2
12	06:23:00	1	106.9						Active cooling, IV ACCESS	06:24:00	2	106							06:25:00	3	105.82		118	67	24			06:26:00	4	105.49	115						06:27:00	5	105.33							06:28:00	6	104.99
22	06:28:00	1	107.1						Active cooling started	06:29:00	2		129	112	67				06:30:00	3	106.6							06:31:00	4	106.7	128	122	57				06:32:00	5	106.7							06:33:00	6	106.5	126
6	06:50:00	1	102.45						Active cooling started	06:51:00	2	103.8	136	143	63		98	IV ACCESS	06:52:00	3	102.78	124	143	68		97		06:53:00	4	102.72							06:54:00	5	102.42							06:55:00	6	102.05	120
8	06:40:00	1	103.5							06:41:00	2	102.7							06:42:00	3								06:43:00	4	102.8	123	132	77			Active cooling started	06:44:00	5	102.7						IV ACCESS	06:45:00	6	102.74
5	Field		102							07:50:00	2	101.6	72	132		26		Active cooling started, IV ACCESS	07:51:00	3								07:52:00	4								07:53:00	5								07:54:00	6
13	06:27:00	1	107							06:28:00	2								06:29:00	3								06:30:00	4	106.5						Active cooling started	06:31:00	5	106.2	148	123	56		94		06:32:00	6	106.1	152
5	07:15:00	1	102.5						Arrived	07:16:00	2	103.5						Active cooling started	07:17:00	3	103.1							07:18:00	4	103		154	81				07:19:00	5	102.9	123	144	80	16		IV ACCESS	07:20:00	6	102.4	106
3	06:44:00	1	103.6						Arrived, Active cooling started	06:45:00	2								06:46:00	3	101.3							06:47:00	4	101.9	105	126	58			Active cooling stopped, IV ACCESS	06:48:00	5	101.8	101	119	60				06:49:00	6	101.7
15	06:53:00	1	105.6	126	104	62	15	97	Active cooling started	06:54:00	2	105.68							06:55:00	3	105.64							06:56:00	4	105.58							06:57:00	5	105.38	125	137	70	17	98		06:58:00	6	105.29
18	06:50:00	1	100.2	11	113	56			Active cooling started	06:51:00	2								06:52:00	3								06:53:00	4	102.8	103	115	63		96		06:56:00	5	102.88	107	106	64		100		06:57:00	6	102.78
7	06:48:00	1	103.2						Active cooling started	06:49:00	2	103.2	123	184	98				06:50:00	3	103.17						IV ACCESS	06:51:00	4	103.05	100	154			98		06:52:00	5	102.94	95	163	93		100		06:53:00	6	102.8
NONE	09:07:00	1	102.06							09:08:00	2		88	98	48				09:09:00	3	101.95	89	98	38			IV ACCESS	09:10:00	4		77	78	40				09:11:00	5	101.41							09:12:00	6		77
NONE	Field		103	100	104	59		96		03:31:00	2	101.3
8	06:55:00	1	103.1						Field temp	06:56:00	2								06:57:00	3								06:58:00	4								06:59:00	5								07:00:00	6	102.3
31	Field		109							07:21:00	2	108.01	159	105	54	15	95		07:22:00	3								07:23:00	4	108.14							07:24:00	5	108.16	154	99	48	16	96		07:25:00	6	108.21
4	10:05:00	1								10:06:00	2								10:07:00	3								10:08:00	4								10:09:00	5	101.7
10	Field (6:54)		103							06:55:00	2	102.5						Active cooling started	06:56:00	3	102.9							06:57:00	4		110	109	65	48	100	IV ACCESS	06:58:00	5	102.8							06:59:00	6	102.7
NONE	Field (3:20)		103.2							03:28:00	2	101.7							03:29:00	3	101.4	111	107	60	20	97		03:30:00	4	101.3							03:31:00	5	101							03:32:00	6	100.4
5	Field (3:25)		103							03:30:00	2	102.55						Active cooling started	03:31:00	3	102.4	102	122	62	16		IV ACCESS	03:32:00	4	102.2	102	115	61	16			03:33:00	5	102.1	106	116	60	16			03:34:00	6	102.1	97
NONE	Field		103.5							04:45:00	2	100.8
33	07:18:00	1	107.4						Active cooling started	07:19:00	2								07:20:00	3	107.6							07:21:00	4	107.7						IV ACCESS	07:22:00	5	108							07:23:00	6	108.15
4	06:24:00	1	104							06:25:00	2	102.36							06:26:00	3	102.25	115	136	58			Active cooling started, IV ACCESS	06:27:00	4	102.2							06:28:00	5	102.1							06:29:00	6	102.14
NONE	02:10:00	1	99.8						Arrived	02:11:00	2								02:12:00	3								02:13:00	4	98.1	127	116	54	20	95		02:14:00	5	98.8	124	111	57	16	96	IV ACCESS	02:15:00	6
29	07:15:00	1	106.6						Arrived, Active cooling started	07:16:00	2								07:17:00	3	106							07:18:00	4								07:19:00	5	106							07:20:00	6	105.9
NONE	21:45:00	1	101.3						Arrived	21:46:00	2	101.2							21:47:00	3								21:48:00	4	101.3							21:49:00	5	101.2	108	112	76	20	99		21:50:00	6
10	07:00:00	1	103.5							07:01:00	2								07:02:00	3	103						Arrived, Active cooling started	07:03:00	4	103.6							07:04:00	5	103.49		126	78				07:05:00	6	103.35	96
NONE	16:15:00	1	99.8	72	106	56	16
8	06:56:00	1	104							06:57:00	2								06:58:00	3								06:59:00	4	102.8						Active Cooling Started	07:00:00	5	103							07:01:00	6	102.9
9	09:40:00	1	104.6	123	123	32			Active cooling started	09:41:00	2	104.4							09:42:00	3	104.1	120	126	72				09:43:00	4	103.9	120	118	71				09:44:00	5	103.4							09:45:00	6
8	21:37:00	1							Active cooling started	21:38:00	2	104.5							21:39:00	3	105.63							21:40:00	4	105.16							21:41:00	5	104.45							21:42:00	6	103.3
15	09:40:00	1	103.9	104	97	56				09:41:00	2	103.81							09:42:00	3	103.66							09:43:00	4	103.46							09:44:00	5	103.37							09:45:00	6	103.13
NONE	Field		103.4							21:34:00	2	101.7
NONE
24	07:25:00	1	105.78						Active cooling started?	07:26:00	2								07:27:00	3	105.82							07:28:00	4	105.83							07:29:00	5	105.79	139	120	57	22	97	IV ACCESS	07:30:00	6	105.74
6	21:10:00	1	105							21:11:00	2								21:12:00	3								21:13:00	4							Arrived	21:14:00	5	102.9							21:15:00	6	102	100
NONE	12:42:00	1	101.6						Arrived	12:43:00	2								12:44:00	3								12:45:00	4	99.2						IV ACCESS, Moved inside
15	06:18:00	1	105						Arrived	06:19:00	2								06:20:00	3	105	162	154	73				06:21:00	4	104.9					90	Active cooling started, IV ACCESS	06:22:00	5	104.93	145			20	96		06:23:00	6	104.87
NONE	20:15:00	1	100.2	107	113	61		96	Arrived	20:16:00	2							IV ACCESS	20:17:00	3	99.5							20:18:00	4								20:19:00	5								20:20:00	6	100.1
14	Field		106.2							20:03:00	2	105						Active cooling started	20:04:00	3	105.2	129	135	64		95		20:05:00	4	105.2							20:06:00	5	105.1	120	130	49			IV ACCESS	20:07:00	6	105
27	11:22:00	1	106							11:23:00	2	107							11:24:00	3	108							11:25:00	4	108.2						IV ACCESS	11:26:00	5	108							11:27:00	6	108.7
8	22:54:00	1	105.7							22:55:00	2	104.3						Active cooling started	22:56:00	3	104.3	113	129	56		99	IV ACCESS	22:57:00	4	104.1	122	117	57		100		22:58:00	5	104							22:59:00	6	103.5
16	07:32:00	1	104.6	115			16	97	Active cooling started	07:33:00	2								07:34:00	3	104.5	117			16	98		07:35:00	4								07:36:00	5	104.2	130			16	86		07:37:00	6	104.1	127
3	09:55:00	1							Arrived	09:56:00	2	102.5	103	132	64				09:57:00	3	102.48						Active cooling started	09:58:00	4	102.5							09:59:00	5	102.25							10:00:00	6	102.12
21	06:50:00	1	104							06:51:00	2								06:52:00	3	106						Active cooling started	06:53:00	4	107.1							06:54:00	5	106.9		117	70	56	96		06:55:00	6	106.4
6	06:21:00	1	102.6							06:22:00	2								06:23:00	3								06:24:00	4	102.1	122	134	64	24	95		06:25:00	5	102.8						Active cooling started	06:26:00	6	102.85
10	06:36:00	1	105.3						Active cooling started	06:37:00	2								06:38:00	3								06:39:00	4	105.1							06:40:00	5	105						IV ACCESS	06:41:00	6	104.8	132
16	06:44:00	1	107.61						Active cooling started	06:45:00	2	107.07	133	142	54	14		IV ACCESS	06:46:00	3	107.09							06:47:00	4	106.9	126	123	51	14			06:48:00	5	106.7							06:49:00	6	106.5	119
7	Field		105							21:37:00	2	102.9		128	74		97	Active cooling started	21:38:00	3	102.96	81				98		21:39:00	4	102.8		131	78				21:40:00	5								21:41:00	6	102.5
11	06:55:00	1	102.61	117	119	66		88	Active cooling started, IV ACCESS	06:56:00	2	103.8							06:57:00	3	103.7	114	109	46		97		06:58:00	4	103.67	109	103	66		97		06:59:00	5	103.5	108	102	53		98		07:00:00	6	103.4	102
NONE	08:00:00	1	105	130	107	54		94	Arrived	08:01:00	2								08:03:00	3	103.5	116	100	48		96		08:04:00	4	102	113	100	48		96	IV ACCESS
17	06:57:00	1	108							06:58:00	2								06:59:00	3								07:00:00	4	108						Active cooling started	07:01:00	5	107.9	108					IV ACCESS	07:02:00	6	107.8
9	07:00:00	1							Arrived	07:01:00	2		103	126	60		96		07:02:00	3								07:03:00	4								07:04:00	5	103.4						Active cooling started	07:05:00	6	103.9	115
20	07:03:00	1	104.7							07:04:00	2							Arrived	07:05:00	3								07:06:00	4								07:07:00	5								07:08:00	6
19	07:05:00	1	107.7							07:06:00	2	108						Active cooling started	07:07:00	3	107.9	140	119	53	84	95		07:08:00	4							IV ACCESS	07:09:00	5	107.8							07:10:00	6	107.7	139
16	04:23:00	1							Arrived	04:24:00	2								04:25:00	3	106						Active cooling started	04:26:00	4								04:27:00	5								04:28:00	6
17	06:55:00	1	105.8	126	127	55	15	97	Active cooling started	06:56:00	2	105.8	125			13	97	IV ACCESS	06:57:00	3	105.7		134	53				06:58:00	4	105.5	118	131	55	15	98		06:59:00	5	105.3							07:00:00	6	105.1	114
9	06:53:00	1	107.7	178			40	94	Active cooling started	06:54:00	2	107.8							06:55:00	3	107.9	141	135	47	42	96	IV ACCESS	06:56:00	4								06:57:00	5	107.5	143			39	97		06:58:00	6	107.3	139
17	06:44:00	1	104.8						Arrived	06:45:00	2	106							06:46:00	3	107.2	131	106	40	32		Active cooling started	06:48:00	4	107.4							06:49:00	5	107.36							06:50:00	6	107.23
20	06:55:00	1	106.7		140	57			Active cooling started	06:56:00	2								06:57:00	3								06:58:00	4								06:59:00	5								07:00:00	6
11	07:33:00	1	104.7						Started active cooling	07:34:00	2		136	114	63	24	99		07:35:00	3	104.7						IV ACCESS	07:36:00	4	104.4	121	113	52	24	99		07:37:00	5								07:38:00	6
13	07:40:00	1	104.6						Started active cooling	07:41:00	2								07:42:00	3	104.7	135	134	55	21	97		07:43:00	4	104.4	130	120	50	29	97		07:44:00	5	104.2	135	121	52	26	96		07:45:00	6	103.9	132
5	Field		104							07:35:00	2	102.6						Active cooling started, IV ACCESS	07:36:00	3	101.6							07:37:00	4	101.5							07:38:00	5	101.4							07:39:00	6	101.3
11	Field		106							07:32:00	2	105.5	105	91	42		97	Active cooling started, IV ACCESS	07:33:00	3	105.4							07:34:00	4	105							07:35:00	5	104.8							07:36:00	6	104.7
15	Field		105.6							07:35:00	2	104.2						Active cooling started	07:36:00	3								07:37:00	4								07:38:00	5								07:39:00	6
9	07:28:00	1	104.7						Active cooling started	07:29:00	2								07:30:00	3	103.7	108	137	88	20	99		07:31:00	4	103.1	102	131	64	22	100		07:32:00	5	102.9				24		IV ACCESS	07:33:00	6	102.6	95
15	07:22:00	1	105.5						Active cooling started	07:23:00	2								07:24:00	3	103.4	112	110	62		96		07:25:00	4								07:26:00	5								07:27:00	6
14	07:35:00	1	104.9						Active cooling started	07:36:00	2								07:37:00	3								07:38:00	4								07:39:00	5								07:40:00	6	104.2
13	08:50:00	1	104							08:51:00	2								08:52:00	3	105.7							08:53:00	4								08:54:00	5	106.4						Active cooling started	08:55:00	6	106.12
12	Field		105							07:22:00	2	103	107	110	65	20	96	Active cooling started	07:23:00	3	104.5	102				97		07:24:00	4	104.4							07:25:00	5	104.3	101	109	58	20	96	IV ACCESS	07:26:00	6	104
19	07:00:00	1	107						Arrived	07:01:00	2	106.5						Active cooling started	07:02:00	3								07:03:00	4	106.5	118	123	65		95		07:04:00	5								07:05:00	6	106	115
3	06:45:00	1	104							06:46:00	2	102.4							06:47:00	3	102.6	102	127	67	18		Active cooling started	06:48:00	4	102.2	108	128	60			IV ACCESS	06:49:00	5	102.3							06:50:00	6	101.9	103
11	Field		105							21:15:00	2	102						Active cooling started	21:16:00	3	103.5							21:17:00	4	103.7	94	137	77		99	IV ACCESS	21:18:00	5		94	135	81				21:19:00	6	103.9
9	08:38:00	1	107.3							08:39:00	2								08:40:00	3								08:41:00	4								08:42:00	5	105.9						Active cooling started	08:43:00	6	105.8	103
NONE	15:44:00	1	98.36
8	06:55:00	1	106.1							06:56:00	2								06:57:00	3	106.1						Active cooling started	06:58:00	4	105.8	116	106	61	18	98	IV ACCESS	06:59:00	5	105.3	114	100	64	18	98		07:00:00	6	105
9	06:56:00	1	107							06:57:00	2								06:58:00	3								06:59:00	4	105.6						Active cooling started	07:00:00	5	105.8							07:01:00	6	105.7
12	07:15:00	1	106.8						Active cooling started, IV ACCESS	07:16:00	2								07:17:00	3	106.3	131	148	53	18	97		07:18:00	4	106	123	150	56	20	97		07:19:00	5								07:20:00	6	105.1	118
18	09:13:00	1	105.6						Active cooling started, IV ACCESS	09:14:00	2	105.6							09:15:00	3	105.3		145	71				09:16:00	4	105.4	127			13	97		09:17:00	5	105.3							09:18:00	6	105.1
16	07:26:00	1	108.3						Active cooling started	07:27:00	2	108.4	141	104	32	18	97	IV ACCESS	07:28:00	3	108.3	132	182	150	18	98		07:29:00	4	108.2							07:30:00	5	107.9	129	101	43	20	97		07:31:00	6	107.6
22	Field		108							08:24:00	2	106.3	160	137	45	20	96	Active cooling started	08:25:00	3	106.4							08:26:00	4	106.4	171	109	57	21	97		08:27:00	5	106.3	158	121	52	18	97	IV ACCESS	08:28:00	6	106.2	153
17	Field		107.8							09:10:00	2	107.3	138	130	52		91	Active cooling started, IV ACCESS	09:11:00	3	107.1	153	122	60		82		09:12:00	4	107	152	126	47		85		09:13:00	5	106.8							09:14:00	6	106.6
21	07:38:00	1							Arrived	07:39:00	2	107.2						Active cooling started	07:40:00	3	107.7	146	107	51				07:41:00	4								07:42:00	5	107.7	147	111	57	22	98		07:43:00	6
14	07:16:00	1	104						Active cooling started	07:17:00	2	107.4	125	121	56	16	100		07:18:00	3	107.4	120	111	56		95		07:19:00	4	107.1						IV ACCESS	07:20:00	5	106.8				14			07:21:00	6	106.3	119
22	07:07:00	1	106							07:08:00	2	106	94	126	84	18	99		07:09:00	3	106.3							07:10:00	4	106.3							07:11:00	5	106.3	96	119	49	16	96		07:12:00	6	106.2	94
18	08:18:00	1	107.1	140	120	64	20	93	Active cooling started	08:19:00	2								08:20:00	3							IV ACCESS	08:21:00	4	106.9	154	116	46	20	98		08:22:00	5								08:23:00	6		122
21	06:52:00	1	108							06:53:00	2								06:54:00	3	107						Started active cooling	06:55:00	4	108						IV ACCESS	06:56:00	5	107.97	126	126	46		98		06:57:00	6	107.7	127
19	06:58:00	1	107							06:59:00	2								07:00:00	3	107						Active cooling started, IV ACCESS	07:01:00	4	106.8	126	136	60	32	94		07:02:00	5	106.3							07:03:00	6	106.1	126
22	06:39:00	1	107.6							06:40:00	2							Active cooling started	06:41:00	3	107.3	166	100	39		86		06:42:00	4	107.4	147	127	79		95		06:43:00	5	107.4						IV ACCESS	06:44:00	6	107.3
26	06:39:00	1	106.4						Active cooling started	06:40:00	2								06:41:00	3	106				20			06:42:00	4	106.6							06:43:00	5	106.7		123	44	21			06:44:00	6	106.8
15	06:30:00	1	104.8							06:31:00	2	105	97	146	64	20	96		06:32:00	3	104.6		146	54				06:33:00	4	104.8						Active cooling started	06:34:00	5	104.8	94	139	69	18	97		06:35:00	6	104.9
NONE	06:29:00	1	104.2							06:30:00	2								06:31:00	3								06:32:00	4								06:33:00	5	101	107	118	67	36	99
27	07:27:00	1							Active cooling started	07:28:00	2	105	123	144	78	26	98		07:29:00	3	105	120	130	80		98		07:30:00	4	105	112	130	80	18	97	IV ACCESS	07:31:00	5	104.9	110	138	76	28	99		07:32:00	6	104.8	110
NONE	09:45:00	1	103.8	113	127	71	16	99	IV ACCESS	09:46:00	2								09:47:00	3								09:48:00	4								09:49:00	5	103.1	113	127	71	16	99		09:50:00	6
23	Field		106.5							08:37:00	2	103.4	139	119	62	40		Started fan cooling	08:38:00	3								08:39:00	4								08:40:00	5	104.9	141	133	52	40	93		08:41:00	6
NONE	Field		104							06:05:00	2	101
5	05:04:00	1	103.01							05:05:00	2	103.03		102	49		100		05:06:00	3	102.97							05:07:00	4	102.92						Active cooling started	05:08:00	5	102.2							05:09:00	6	102.59
11	Field		106.2							07:20:00	2	105.9	121	100	59		96	Active cooling started	07:21:00	3	105.5	114	100	48		97	IV ACCESS	07:22:00	4								07:23:00	5	104.9							07:24:00	6	104.7
NONE	Field		103.5	168	135	80				11:31:00	2	100.95	104	101	68
11	06:54:00	1	105.83						Active cooling started	06:55:00	2	105.7	131	124	55		100		06:56:00	3	105.42							06:57:00	4	105.23							06:58:00	5	104.91	125	122	55	23	98		06:59:00	6	104.75
16	Field		107							06:41:00	2	106.3	139	102	59		95	Active cooling started	06:42:00	3								06:43:00	4	106.3							06:44:00	5	105.7	125	112	51		97		06:45:00	6	105.1
10	07:33:00	1	105.1	129	144	58		100	Active cooling started	07:34:00	2								07:35:00	3	105	126	132	61	24	100		07:36:00	4	104.7	117	131	54	26	100		07:37:00	5	104.5							07:38:00	6	104	111
16	06:38:00	1	105.9						Active cooling started	06:39:00	2								06:40:00	3	105.78						IV ACCESS	06:41:00	4	105.77							06:42:00	5	105.76							06:43:00	6	105.65
2	Field		103.5							22:16:00	2	102.5	118	141	73		98	Active cooling started	22:17:00	3	102.1	108						22:18:00	4	102						Active cooling stopped
5	Field	104								09:09:00	2	102.8	146	115	69		97	Active cooling started	09:10:00	3								09:11:00	4								09:12:00	5							IV ACCESS	09:13:00	6
10	06:00:00	1	105							06:01:00	2								06:02:00	3								06:03:00	4								06:04:00	5	105.6	130	132	52			Active cooling started, IV ACCESS	06:05:00	6	105.5	126
25	06:54:00	1	105						Active cooling started	06:55:00	2	104.8							06:56:00	3	105.1							06:57:00	4	105.3	147	110	39				06:58:00	5	105.3	144	103	50				06:59:00	6	105.3
4	07:16:00	1	102	115	107	55		82		07:17:00	2								07:18:00	3								07:19:00	4	103.3						Active cooling started	07:20:00	5	103.1	116	104	59		97		07:21:00	6	102.6
18	07:22:00	1	107							07:23:00	2								07:24:00	3								07:25:00	4	104.3						Active cooling started	07:26:00	5	104.8		134	61	16	97		07:27:00	6	104.9	76
9	06:59:00	1	102.3						Active cooling started	07:00:00	2	102.5	120	122	63	24	100		07:01:00	3	102.5							07:02:00	4	102.4							07:03:00	5	102.4							07:04:00	6	102.3	110
NONE	15:50:00	1	93.9		134	72			Initial Temp
NONE	15:37:00	1	94.2	107	110	74		99	Initial Temp
NONE	16:50:00	1	91.45	94	146	94			Initial Temp																																					16:55:00	6	91.61	68
9	07:19:00	1	103.3						Active cooling started	07:20:00	2	103.2							07:21:00	3	103.1	127	111	65				07:22:00	4	103							07:23:00	5	102.9	123	111	74		100		07:24:00	6	102.8
NONE	14:09:00	1	94.5	100	126	82	18	99	Initial Temp
NONE	05:36:00	1	98.3							05:37:00	2								05:38:00	3	98.15							05:39:00	4								05:40:00	5		82	110	52	26	100		05:41:00	6
12	08:01:00	1	102.4						Active cooling started	08:02:00	2								08:03:00	3	103.7							08:04:00	4	103.7						IV ACCESS	08:05:00	5	103.5	103	100	41				08:06:00	6	103.3
NONE	14:20:00	1	90.42	70	132	86	14	99	Initial Temp, IV ACCESS																																					14:25:00	6	90.67	64
NONE	Field		93						Initial Temp	12:55:00	2	96.7	78	116	72	16	99
4	11:43:00	1							Active cooling started	11:44:00	2	103.5							11:45:00	3	103.2	125	115	70				11:46:00	4	103							11:47:00	5	102.9						Active cooling stopped
13	Field		107.1							10:28:00	2	105.6						Active cooling started	10:29:00	3								10:30:00	4	105.6	155	134	62				10:31:00	5	105.5						IV ACCESS	10:32:00	6
NONE	Field		95.5							11:33:00	2	99.3
16	07:52:00	1	104						Active cooling started	07:53:00	2	105							07:54:00	3	106.3							07:55:00	4	106.4							07:56:00	5	106.1						IV ACCESS	07:57:00	6	105.9	138
14	07:21:00	1	104.1						Active cooling started	07:22:00	2	104.2						IV ACCESS	07:23:00	3								07:24:00	4	104.1							07:25:00	5	104.1	176	122	69				07:26:00	6	104
5	10:07:00	1	103.5	130	115	67		100	Active cooling started	10:08:00	2	103.1						IV ACCESS	10:09:00	3	103							10:10:00	4	102.9	118	123	73		100		10:11:00	5	102.4	106	122	67		100		10:12:00	6	102.2
	Field		103.7							05:51:00	2	101.3	107	103	60	16	93	CONTROL	05:52:00	3							CONTROL	05:53:00	4	101.3	100	93	51	16	96	CONTROL	05:54:00	5							CONTROL	05:55:00	6
1	Field		103							05:56:00	2							Start active cooling	05:57:00	3							Stopped active cooling	05:58:00	4	100.3	86	144	62	23	99
	Field		104							06:00:00	2	102						CONTROL	06:01:00	3							CONTROL	06:02:00	4	102	83	111	65	22	92	IV ACCESS, water poored on patient for 2 minutes, CONTROL	06:03:00	5							CONTROL	06:04:00	6	100.16
9	Field		105.7							07:17:00	2	104.6							07:18:00	3	103.8						Active cooling started	07:19:00	4	103.7						IV ACCESS	07:20:00	5								07:21:00	6	103.6	125
NONE	Field		103							05:00:00	2	100						CONTROL	05:01:00	3							CONTROL	05:02:00	4							CONTROL	05:03:00	5							CONTROL	05:04:00	6
7	06:58:00	1	104.5	119	147	69	16	95	Active cooling started	06:59:00	2								07:00:00	3	103.94							07:01:00	4								07:02:00	5	103.68	115	140	70	16	95		07:03:00	6
?	Field		104.2							05:57:00	2	102.7	100	130	64	16
7	Field		104							05:44:00	2	102.7							05:45:00	3								05:46:00	4								05:47:00	5							Active cooling started	05:48:00	6
3	05:32:00	1	103							05:33:00	2								05:34:00	3								05:35:00	4								05:36:00	5								05:37:00	6	101.7
17	06:44:00	1	104.4							06:45:00	2	105.3						Active cooling started, IV ACCESS	06:46:00	3	105.4	136	124	60		95		06:47:00	4	105.5				24	95		06:48:00	5		129	126	55		96		06:49:00	6	105.6
9	07:05:00	1	104						Active cooling started	07:06:00	2	103.9	122	114	74	24	98		07:07:00	3								07:08:00	4	103.7	115	116	69	22	98		07:09:00	5	103.4	114	112	69	22	98		07:10:00	6	103.1
9	06:45:00	1							Active cooling started	06:46:00	2	104.8	136	126	60	36	93	IV ACCESS	06:47:00	3	104.6							06:48:00	4	104.1	135	141	55	38	94		06:49:00	5	103.9	130	132	51	36	94		06:50:00	6	103.8	127
20	06:46:00	1	105.8						Active cooling started	06:47:00	2	106	131	116	50	26	92	IV ACCESS	06:48:00	3	106.2							06:49:00	4	106.25	137	111	48	24	94		06:50:00	5	106.2							06:51:00	6	106.1
15	06:34:00	1	104.5							06:35:00	2								06:36:00	3								06:37:00	4	104						Active cooling started	06:38:00	5	104.1	142	139	42	28	94		06:39:00	6	104.1
6	Field		104.3							09:05:00	2	103.5						IV ACCESS, Active cooling started?	09:06:00	3								09:07:00	4								09:08:00	5								09:09:00	6
	07:01:00	1	103.5						Fan cooling	07:02:00	2								07:03:00	3	103.1							07:04:00	4	101.2							07:05:00	5	102.1							07:06:00	6	101.7
NONE	07:08:00	1	105.46							07:09:00	2								07:10:00	3	105.66							07:11:00	4	105.7	146	115	64	32	93	IV ACCESS	07:12:00	5	105.42	151	116	57	30	96		07:13:00	6
[truncated: 257 more columns]

## Sheet: Symptoms, Diagnosis, Treatment
Method of Cooling		Hydration																																											ONGOING ASSESSMENT
Pool	Ice/Wet Sheet/ Fan	Oral	IV	Time Started	Time Stopped	Total Time Cooled	Deferred	# of IVS	SOLN (1)	Rate (1)	Site (1)	Gg (1)	Started (1)	Stopped (1)	AMT(L) (1)	SOLN (2)	Rate (2)	Site (2)	Gg (2)	Started (2)	Stopped (2)	AMT (2)	SOLN (3)	Rate (3)	Site (3)	Gg (3)	Started (3)	Stopped (3)	AMT (3)	SOLN (4)	Rate (4)	Site (4)	Gg (4)	Started (4)	Stopped (4)	AMT (4)	Total Oral Intake (OZ)	Total IV Intake (L)	Total Urine Output (ccs)	Oxygen Therapy (Y/N)	Oxygen Therapy Total Time	Oxygen Therapy Via	Cardiac Monitoring (Y/N)	Medications Given	Time (1)	T(R ) (1)	P (1)	RR (1)	SYS BP (1)
N	Y	N	Y	06:52:00	07:08:00	17	N	3	NS	BOLUS	RAC	18	07:01:00	07:44:00	1	NS	BOLUS	RAC	18	07:45:00	10:25:00	1	NS	BOLUS	RAC	18	11:20:00	12:40:00	1								25	3		N			N		07:15:00	99.9	84	16	120
																																											Y
Y	Y	Y	Y	07:37:00	07:47:00	11	N	3	NS	BOLUS	RAC		07:39:00		0.95	NS	CC/HR	RAC		08:53:00	09:20:00	0.5	NS	BOLUS	RAC	20	10:10:00	10:50:00	1								32	2		N			N		07:51:00	100.5
			Y					1	NS	BOLUS	RAC	18	06:32:00	06:54:00	1																						8	1	500	N			N		06:53:00	98.4	92	18	113
								3					14:55:00		1					15:10:00		1					16:20:00		1																14:55:00	99	74		121
Y	Y	Y	Y	06:37:00	06:52:00	15	N	2	NS	BOLUS	RAC	18	06:37:00	07:09:00	1	NS	BOLUS	RAC	18	07:14:00	08:14:00	1															30	2	250	N			N		07:15:00	97.5	90	20	107
Y	Y		Y	07:12:00	07:21:00	9	N	3	NS	BOLUS	RAC	18	07:14:00	07:42:00	1	NS	BOLUS	RAC	18	07:45:00	08:37:00	1	NS		RAC	18	08:38:00	09:41:00	0.2								0	2.5		N			N		08:32:00	97.4	69	12	102
Y	N	Y	Y	06:36:00	06:44:00	8	N	3	NS	BOLUS	RAC		06:36:00	07:15:00	1	NS	BOLUS	RAC		07:15:00	07:30:00	1	NS		RAC		08:23:00	09:00:00	0.5								18	3	500	N			N		06:35:00	102.3	114	40	140
Y	Y	N	Y	07:57:00	08:04:00	7	N	2	NS	BOLUS	RAC	18	07:58:00	08:31:00	1	NS	BOLUS	RAC	18	08:31:00	09:23:00	1															0	2	500	N			N		08:07:00	101.4
Y	Y	Y	Y	07:21:00	07:25:00	4	N	3	NS	BOLUS	RAC		07:22:00	07:54:00	1	NS	BOLUS	RAC		07:55:00	08:16:00	1	NS	BOLUS	RAC		08:18:00	08:42:00	1								72	3	LARGE AMOUNT	N			N		07:40:00	99.8	82	13	99
Y	Y	N	Y	06:34:00	06:47:00	13	N	3	NS	BOLUS	RAC		06:39:00	07:05:00	1	NS	BOLUS	RAC		07:06:00	07:43:00	1	NS	CC/HR	RAC		08:25:00		1								?	3	1000	N			N		07:03:00		87	14	120
Y	Y	N	Y	06:32:00	06:45:00	13	N	3	NS	BOLUS	LAC		06:37:00	07:06:00	1	NS	BOLUS	LAC		07:06:00	10:40:00	1	NS	BOLUS	LAC		10:40:00	12:11:00	1								1773	3	2300	N			N		06:57:00	96.9
Y	Y	N	Y	20:58:00	21:07:00	9	N	2	NS	BOLUS	RAC	18	21:01:00	21:43:00	1	NS	BOLUS	RAC	18	21:43:00	22:23:00	1																2						Phenegan	22:00:00	98.6	61		100
Y	Y	N	Y	20:43:00	21:14:00	31	N	3	NS	BOLUS	RAC		20:53:00	21:36:00	1	NS	BOLUS	RAC		21:36:00	22:30:00	1	NS	BOLUS	RAC		22:30:00	23:15:00	1									3							21:20:00	96	73	20	141
N	N	N	Y				Y	2	NS		RAC	18	07:11:00	08:15:00	1	NS		RAC	18	08:18:00	10:00:00	0.5																1.5							08:00:00	97.1	90	15	106
Y	Y	N	Y	19:25:00	19:40:00	15	N	3	NS	BOLUS	RAC	20	19:25:00	20:42:00	1	NS	BOLUS	RAC	20	20:42:00	21:25:00	1	NS	BOLUS	RAC	20	21:25:00	22:05:00	1									3							20:00:00	98.6	80	16	101
								1	NS		LHAND	18	08:03:00																																08:04:00	99.06	74	14	106
Y	N	N	Y	22:15:00	22:30:00	15	N	2	NS	BOLUS	LAC	18	22:45:00	23:55:00	1	NS	BOLUS	LAC	18	23:55:00		1																							23:30:00	96.4	55	16	100
Y	N	N	Y	22:15:00	22:25:00	10	N	2	NS	BOLUS	RAC	18	22:15:00	23:26:00	1	NS	BOLUS	RAC	18	23:26:00	00:15:00	1																2							22:40:00	97.6	79	16	99
Y	Y	Y	Y	06:50:00	07:07:00	17	N	2	NS	BOLUS	RAC	20	06:51:00	07:50:00	1	NS	BOLUS	RAC	20	07:55:00	09:10:00	1																2							07:56:00	95.8	73	16	108
Y	Y	N	Y	08:26:00	08:42:00	16	N	2	NS	BOLUS	RAC	18	08:32:00	09:35:00	1	NS	BOLUS	RAC	18	09:35:00	10:30:00	1																2							08:51:00	99.7	103		108
Y	N	N	Y	07:25:00	07:36:00	11	N	2	NS	BOLUS	LAC	18	07:55:00		1	NS	BOLUS	LAC	18	08:28:00		1																2							07:50:00	97.8	90	16	115
Y	Y	Y	Y	07:14:00	07:33:00	19	N	2	NS	BOLUS	RAC	20	07:16:00	08:45:00	1	NS	BOLUS	RAC	20	08:55:00	09:50:00	1																2							07:55:00	99.2	90	16	107
Y	Y	Y	Y	06:35:00	06:51:00	16	N	2			RAC		06:35:00	07:10:00				RAC		07:10:00	07:55:00																								07:10:00	96.9		14	122
Y	Y	N	Y	07:32:00	07:45:00	13	N	1	NS	BOLUS	RAC		07:36:00		1
			Y	17:26:00	17:41:00	15		2	NS		RAC	18	17:26:00	18:08:00	1	NS		RAC	18	18:09:00	19:08:00	0.7																1.6							17:47:00	98.4	72	14	111
Y	Y	N	Y	20:53:00	21:04:00	11	N	2	NACL	BOLUS	RAC		20:55:00	21:35:00	1	NACL	BOLUS	RAC		21:35:00	22:10:00	1															7	2							21:27:00	98.94	88	16	111
Y	Y	N	Y	05:52:00	05:59:00	7	N	3	NACL		LAC	22		06:30:00	1	NACL		LAC	22	06:30:00	08:20:00	1	NACL		LAC	22	08:20:00		1									3							06:30:00	99.38	104	16	114
Y	N	N	Y	06:14:00	06:20:00	6	N	1	NS	BOLUS	RAC		06:16:00	07:30:00	1																							1							06:27:00	99.7	96	16	117
		N	Y	04:27:00	04:42:00	15	N	3	NS		RAC	18	04:35:00	05:04:00		NS				05:05:00	06:14:00		NS				06:15:00	06:50:00																	05:36:00	97.1	67	10	99
N	N	N	Y				Y	1	NS	BOLUS	RAC	18	04:38:00		0.45																							0.45							06:00:00	97.5	72	15	97
Y	Y	N	Y	09:15:00	09:20:00	5	N	3	NS	BOLUS	RAC	18	09:15:00	10:18:00	1	NS	BOLUS	RAC	18	10:18:00	11:14:00	1	NS	BOLUS	RAC	18	11:15:00	11:55:00	1									3							09:46:00	98.2	87	24	95
				06:30:00	06:34:00	4	N	1	NS		RAC	18	06:35:00																																07:00:00	98.7	66	16	104
Y	N	N	Y	21:59:00	22:09:00	10	N	2			RAC		22:00:00	22:35:00	1			RAC		22:35:00	23:00:00	0.2																1.2		Y					22:10:00	97.4	103	16	123
				07:04:00	07:08:00	4		2																																					07:35:00	98.2	70	18	90
				06:45:00	06:56:00	11		3	.9NaCl	BOLUS	RAC	18	07:04:00	07:22:00	1	.9NaCl	BOLUS	RAC	18	07:23:00	08:10:00	1	.9NaCl	BOLUS	RAC	18	08:12:00	09:00:00	1									3							07:00:00	96.8	116	15	107
Y	Y	Y	Y	07:17:00	07:44:00	27	N	3	NS	BOLUS	LAC	18	07:19:00	07:55:00	1	NS	200cc/hr	LAC	18	07:55:00	08:59:00	1	NS	100 cc/hr	LAC	18	09:12:00											2		N			N		08:15:00	96.6	67		119
Y	Y	N	Y	07:32:00	07:36:00	6	N	1	NS				07:33:00		1																							1							08:17:00	98.6	96	12	95
			Y	07:13:00	07:33:00	20		3																																					07:46:00	98	74		126
			Y	08:24:00	08:29:00	5		3					08:27:00	09:27:00	1					09:54:00	10:30:00	1	.09NaCl				10:46:00	11:38:00										2							08:39:00	97.2 (oral)	94	14	107
			Y	07:07:00	07:08:00	1		1					08:10:00	08:39:00	1																							1							07:28:00	99.2 (oral)	114		110
Y	N	Y	Y	05:02:00	05:19:00	17	N	4	NACL	BOLUS	AC	20	05:13:00	05:24:00	0.5	NACL	BOLUS	AC	20	05:24:00	05:53:00	0.5	NACL	500cc/hr	AC	20	05:53:00	07:00:00	0.5	NACL	500cc/hr	AC	20	07:00:00	08:10:00	0.5		2					N		05:35:00	96.7	70	22	127
Y	Y	Y	Y	04:29:00	04:34:00	5	N	4	NACL	BOLUS	RAC	18	04:35:00	05:03:00	0.5	NACL	BOLUS	RAC	18	05:03:00	05:35:00	0.5	NACL	500cc/hr	RAC	18	05:35:00	06:30:00	0.485	NACL	500cc/hr	RAC	18	06:30:00	07:35:00	0.49	54	1.975	100				N		04:45:00	97	95	16	95
N	N	N	Y					1	NS		LAC		13:06:00	14:49:00	0.375																							0.375							12:48:00	100.56	69	19	119
				12:49:00	12:50:00	2																																							13:25:00	98.6	83		129
N	Y	N	Y	06:50:00	06:58:00	8																																							07:38:00	97.5	99	20	110
N	Y	N	Y	06:43:00	06:51:00	8	N	4	.9NS	999cc/hr	RAC	20	06:50:00	07:10:00	0.5	.9NS	999cc/hr	RAC	20	07:10:00	07:30:00	0.5	.9NS	999cc/hr	RAC	20	07:30:00	08:04:00	0.5	.9NS	999cc/hr	RAC	20	08:04:00	08:30:00	0.5	240	2	300	N			N		07:19:00	97.6	73	16	115
Y	Y	N	Y	07:52:00	08:04:00	12	N	2	NACL	BOLUS	RAC	18	07:54:00	08:24:00	0.5	NACL	BOLUS	RAC	18	08:25:00	11:03:00	0.25																0.75		N			N			96	78	24	113
																																													13:34:00	99.27
Y	N	N	Y	07:15:00	07:18:00	3		4	NACL	BOLUS	RAC	20	07:27:00	07:40:00	0.5	NACL	BOLUS	RAC	20	07:41:00	07:55:00	0.5	NACL		RAC	20	07:56:00	09:47:00	0.5	NACL		RAC	20	09:48:00	11:05:00	0.5		2					N	Tylenol	07:20:00	101.8	94		99
Y	Y	Y	Y	06:40:00	06:55:00	15		4	NACL	BOLUS	RAC	18	07:18:00	08:25:00	0.5	NACL	BOLUS	RAC	18	08:36:00	09:35:00	0.5	NACL	BOLUS	RAC	18	09:40:00	10:10:00	0.5	NACL	BOLUS	RAC	18	10:10:00	10:25:00	0.5	81	2					N		07:10:00	97	84	16	107
Y	Y	N	Y	06:32:00	06:51:00	19	N	4	NS	BOLUS	RAC		06:58:00	07:24:00	1	NS	BOLUS	RAC		07:25:00	08:13:00	1	NS	BOLUS	RAC		09:00:00	09:40:00	1	NS	BOLUS	RAC		10:05:00	10:15:00	0		3							07:10:00	100 (oral)	89	20	122
Y	Y	N	Y	07:33:00	07:36:00	3	N	1	NS	BOLUS	AC	20	07:45:00	09:40:00	0.7																							0.7							08:01:00	98.1	100	18	96
			Y						NS			20			1																							1							13:35:00	98.8	99	18	128
Y	Y	N	Y	06:23:00	06:35:00	12		1	NS						0.5																							0.5							06:54:00	95.7 (oral)			124
Y	Y	Y	Y	06:28:00	06:50:00	22		4	NACL	BOLUS	RAC	20	06:28:00	07:05:00	0.5	NACL	BOLUS	RAC	20	07:05:00	07:29:00	0.5	NACL	BOLUS	RAC	20	07:29:00	07:56:00	0.5	NACL	BOLUS	RAC	20	07:56:00	08:28:00	0.5	17	2	100				N		07:00:00	99.1
Y	Y	N	Y	06:50:00	06:56:00	6		4	NS	BOLUS	AC	20	07:11:00	07:36:00	0.5	NS	BOLUS	AC	20	07:38:00	08:02:00	0.5	NS	BOLUS	AC	20	08:04:00	08:56:00	0.5	NS	BOLUS	AC	20	08:58:00	09:44:00	0.5	sips	2	100				N		07:12:00	97.5 (oral)	99	18	124
N	Y	N	Y	06:43:00	06:51:00	8		4	NS	BOLUS	RAC		06:44:00	07:30:00	0.5	NS	BOLUS	RAC		07:30:00	08:00:00	0.5	NS	BOLUS	RAC		08:00:00	08:45:00	0.5	NS	BOLUS	RAC		08:45:00	09:00:00	0.5	sips	2	100				N		07:00:00	99.8	95	16	129
			Y	07:50:00	07:55:00	5			NS	BOLUS																												2							08:00:00	100.3	78	18	113
Y	Y	Y	Y	06:30:00	06:43:00	13		3	.9NS	BOLUS	AC	20	06:39:00	07:30:00	0.5	.9NS	KVO	AC	20	07:30:00	08:20:00	0.5	.9NS	BOLUS	AC	20	08:20:00	08:45:00	1								8	2	600				N		07:45:00	97.1	72	15	113
Y	Y	N	Y	07:16:00	07:21:00	5	N	2	.9NS	BOLUS	AC	21	07:19:00	07:50:00	0.5	.9NS	BOLUS	AC	21	07:50:00	08:27:00	0.5															8	1	320	N			N		07:37:00	100.1	81	16	107
Y	N	N	Y	06:44:00	06:47:00	3	N	2	NS	BOLUS	RAC		06:51:00	07:34:00	0.5	NS	BOLUS	RAC		07:39:00	08:15:00	0.5															17	1	100	N			N		07:04:00	99.4	92	12	115
Y	Y	N	Y	06:53:00	07:08:00	15	N	3	NS	BOLUS	RAC	18	06:59:00	07:56:00	0.5	NS	BOLUS	RAC	18	08:00:00	08:35:00	0.5	NS	250 cc/hr	RAC	18	08:36:00	09:17:00	0.5									1.5	150	N			N		07:50:00	97.3(oral)	78	16	125
Y	Y	N	Y	06:50:00	07:08:00	18	N	2	NS	500cc/hr	RAC	18	06:50:00	08:00:00	0.5	NS	500cc/hr	RAC	18	08:00:00	09:00:00	0.5																1					N		07:16:00	99.7(oral)	85	12	116
Y	Y	Y	Y	06:48:00	06:55:00	7		4	NS	BOLUS	AC	20	06:51:00	07:34:00	0.5	NS	BOLUS	AC	20	07:34:00	08:00:00	0.5	NS	BOLUS	AC	20	08:00:00	09:52:00	0.5	NS	BOLUS	AC	20	09:52:00	10:45:00	0.5		2					Y		07:08:00	100.8	80	16	138
N	N	N	Y				Y	3	NS	BOLUS	AC	18	03:43:00	03:58:00	0.5	NS	BOLUS	AC	18	03:58:00	04:14:00	0.5	NS	BOLUS	AC	18	04:14:00	05:28:00	0.5									1.5					N		03:53:00	98.2	85	20	114
N	Y	N	Y	07:00:00	07:08:00	8		3	NS	BOLUS	AC	18	07:06:00	07:40:00	0.5	NS	BOLUS	AC	18	07:46:00	08:30:00	1	NS	BOLUS	AC	18	08:35:00	08:50:00	0.5									2	100				N	Zyrtec, Flonase	07:40:00	99.87	94	16	132
Y	Y	N	Y	07:21:00	07:52:00	31		1	NS	BOLUS	RAC	18	07:42:00																														N
			Y	10:05:00	10:09:00	4		3	NACL	BOLUS	RAC	18	10:13:00	10:25:00	1	NACL	BOLUS	RAC	18	10:25:00	10:50:00	1	NACL	BOLUS	RAC	18	10:50:00	11:16:00	1									3							10:25:00	98.7	101	22	101
Y	Y	N	Y	06:55:00	07:05:00	10		2	NS	BOLUS	RAC	20	07:00:00	07:30:00	0.5	NS	BOLUS	RAC	20	07:30:00	08:00:00	0.5																1							07:45:00	97.0 (oral)	61	16	112
N	N		Y				Y	2	NS	BOLUS	RAC	18	04:40:00	05:15:00	0.5	NS	BOLUS	RAC	18	05:15:00		0.5																1					N		04:45:00	97 (oral)	77	14	101
Y	Y	N	Y	03:30:00	03:35:00	5		4	NS	BOLUS	RAC		03:34:00	04:00:00	0.5	NS	BOLUS	RAC		04:02:00	04:25:00	0.5	NS	BOLUS	RAC		04:35:00	05:25:00	0.5	NS	BOLUS	RAC		05:27:00	05:45:00	0.5		2					N		03:45:00	101.2	88	18	124
N	N	Y	Y				Y	3	NS	BOLUS	LAC	20	05:10:00	05:26:00	0.5	NS	BOLUS	LAC	20	05:30:00	06:05:00	0.5	NS	BOLUS	LAC	20	06:07:00	06:50:00	0.5									1.5	2X				N		04:55:00	99.3	105	18	119
Y	Y	N	Y	07:18:00	07:51:00	33		2	NS	BOLUS	RAC	18	07:21:00	07:50:00	0.5	NS	BOLUS	RAC	18	07:50:00		0.5																1					N
Y	Y	N	Y	06:26:00	06:30:00	4		3	NS	BOLUS	RIA	18	06:30:00	07:05:00	0.5	NS	BOLUS	RIA	18	07:05:00	07:20:00	1	NS	BOLUS	RIA	18	07:22:00	07:38:00	0.5									2	100				N		06:41:00	100.45	83	14	118
N	N	N	Y					4	NS	BOLUS	RAC		02:40:00	03:07:00	0.5	NS	BOLUS	RAC		03:07:00	03:25:00	0.5	NS	BOLUS	RAC		03:45:00	04:00:00	0.5	NS	BOLUS	RAC		04:00:00	04:30:00	0.5		2	100	N			N		02:35:00	98.8	101	12	103
Y	Y	N	Y	07:15:00	07:44:00	29	N	4		BOLUS	AC	20	07:23:00	07:23:00	0.5		150cc/hr	AC	20	07:55:00	08:30:00	0.5		100cc/hr	AC	20	08:50:00	10:57:00	0.5		BOLUS	AC	20	11:00:00		0.5	8	2	150	N			N		08:20:00	96.2	90	14	127
N	N	N	Y					3	.9NS	BOLUS	LAC	20	21:57:00	22:50:00	0.5	.9NS	BOLUS	LAC	20	22:52:00	23:15:00	1	.9NS	BOLUS	LAC	20	23:18:00	23:40:00	0.5									2							22:13:00	98.7	98	18	100
Y	Y	N	Y	07:02:00	07:12:00	10	N	4	NS	BOLUS	AC	18	07:10:00	07:45:00	0.5	NS	BOLUS	AC	18	07:47:00	08:00:00	0.5	NS	BOLUS	AC	18	10:00:00	10:20:00	0.5	NS	BOLUS	AC	18	10:23:00	10:48:00	0.5		2							07:55:00	97.83	65	16	96
N	N	Y	N				Y
Y	Y	N	Y	06:59:00	07:08:00	9		3	NS	BOLUS	RAC	18	07:05:00	07:30:00	0.5	NS	BOLUS	RAC	18	07:32:00	08:07:00	1	NS	BOLUS	RAC	18	08:09:00	08:40:00	0.5									2					Y		07:40:00	98.6	80	14	105
Y	Y	N	Y	09:40:00	09:49:00	9		2	NS	BOLUS	RAC	18	09:48:00		1	NS	500cc/hr	RAC	18		11:30:00	1																2					N		12:15:00	97.3	83	14	106
Y	Y	N	Y	21:37:00	21:45:00	8		2	NS		AC		22:15:00	22:32:00	0.5	NS		AC		22:40:00	23:40:00	0.5																1							22:18:00	93.74 (oral)	85	14	116
Y	Y	N	Y	09:40:00	09:55:00	15		2	NS	BOLUS	RAC	18			1	NS	500cc/hr	RAC	18			1																2					N		12:14:00	97.8 (oral)	68	16	101
N	N	N	N				Y																																100				N	Ibuprofen, Pseudoephedrine HCL	23:00:00	97.5	72	16	120
																																												Vicodin, Zofran, Ibuprofen
			Y	07:25:00	07:49:00	24		3	.9NS	BOLUS	RAC	20	07:38:00	08:10:00	0.5	.9NS	BOLUS	RAC	20	08:10:00	08:35:00	0.5	.9NS	BOLUS	RAC	20	08:35:00		1									2	650				N		08:28:00	98.4	68	22	108
Y	Y	N	Y	21:15:00	21:21:00	6	N	3	NS	BOLUS	RAC	20	21:19:00	21:44:00	0.5	NS	BOLUS	RAC	20	21:46:00	22:45:00	1	NS	BOLUS	RAC	20	22:51:00	23:05:00	0.5									2							22:05:00	97.8(oral)	63	16	107
								1																																					13:05:00	99.1	67	14	138
		N	Y	06:21:00	06:36:00	15	N	3	NS	BOLUS	RAC		06:21:00	07:22:00	1	NS	BOLUS	RAC		07:24:00	08:07:00	1	NS	BOLUS	RAC		08:08:00	08:35:00	0.95									2.95					N		06:40:00	97.3	109	20	107
N	N	N	Y				N	3	NS	BOLUS	RAC	20	20:16:00	20:50:00	1	NS	BOLUS	RAC	20	20:50:00	21:12:00	1	NS	BOLUS	RAC	20	21:12:00	21:55:00	1									3							20:34:00	99.2(oral)	87	14	111
Y	Y	N	Y	20:03:00	20:17:00	14		2	NS	BOLUS	RAC	18	20:06:00	20:48:00	1	NS	BOLUS	RAC	18	20:50:00	21:44:00	0.5																1.5							20:20:00	97 (oral)	92	14	100
Y	Y		Y	11:22:00	11:49:00	27																																					Y	Metoprolol, Lopressor, Bactrim, Tylenol
			Y	22:55:00	23:03:00	8		2	NS	BOLUS	RAC	20	22:55:00	23:25:00	1	NS	BOLUS	RAC	20	23:25:00	09:06:00	1																2							23:10:00	97.2 (oral)	59		129
Y	Y	Y	Y	07:32:00	07:48:00	16	N	3	NS	BOLUS	RAC	18	07:36:00		1	NS	BOLUS	RAC	18			1	NS	BOLUS	RAC	18			1									3		N			N		08:05:00	99(oral)	89		130
Y	Y	N	Y	09:57:00	10:00:00	3	N	4	NS	BOLUS			10:00:00	10:45:00	1	NS	BOLUS			10:50:00	13:00:00	1	NS	BOLUS			13:10:00	15:10:00	1	NS	BOLUS			15:15:00	16:40:00	1		4							10:27:00	99.48(oral)	64	14	99
Y	N	N	Y	06:50:00	07:11:00	21	N	2	NS	BOLUS	RAC	18	06:55:00	07:41:00	1	NS	200cc/hr	RAC	18	07:41:00	09:03:00	1																2	100				N		07:35:00	97.5	97	16	139
Y	N	Y	Y	06:25:00	06:31:00	6		2	NS	BOLUS	RAC	18	06:25:00	06:53:00	1	NS	BOLUS	RAC	18	07:35:00	08:50:00	0.8															10	1.8	500				N	Tylenol, Azithromycin, Mucinex	06:40:00	97	97	20	107
Y	Y	Y	Y	06:36:00	06:46:00	10		3	NS	BOLUS	RTAC		06:42:00	07:09:00	1	NS	BOLUS	RTAC		07:10:00	07:42:00	1	NS	BOLUS	RTAC		11:07:00	11:30:00	1								72	3							07:01:00	99	85	18	134
N	Y	N	Y	06:44:00	07:00:00	16		2		BOLUS	RAC		07:00:00	07:29:00	1		BOLUS	RAC		07:30:00	07:46:00	1																2							07:19:00	96.4	70	14	94
N	Y	N	Y	21:37:00	21:44:00	7		3	NS	BOLUS	RAC		21:58:00	22:20:00	0.5	NS	BOLUS	RAC		22:21:00	22:55:00	1	NS	BOLUS	RAC		22:56:00	23:15:00	0.5									2					N	Zyrtec	22:05:00	100.1	80	16	124
Y	N	N	Y	06:55:00	07:06:00	11		2	NS	500cc/hr	AC		07:30:00	08:27:00	0.5	NS	500cc/hr	AC		08:27:00	10:30:00	0.5																1							07:25:00		69		105
			Y					3					08:04:00	10:30:00	1					10:31:00	12:30:00	1					12:30:00	14:10:00	0.5									2.5							08:23:00	96.9	91	14	96
Y	Y	N	Y	07:00:00	07:17:00	17	N	3	.9NS	BOLUS	RAC	18	07:01:00	07:25:00	1	.9NS	BOLUS	RAC	18	07:25:00	09:00:00	1	.9NS	BOLUS	RAC	18	09:00:00	09:55:00	0.5								8	2.5	100						07:23:00	101.5	80	20	136
N	Y	N	Y	07:04:00	07:13:00	9	N	3	NS	BOLUS	RAC	20	08:15:00	08:28:00	0.5	NS	BOLUS	RAC	20	08:37:00	09:00:00	0.5	NS	BOLUS	RAC	20	09:26:00	10:25:00	1									2		N			N		07:26:00	99.6	98		106
Y	N	N	Y	07:11:00	07:31:00	20	N	2	NS	BOLUS	RAC	20	07:24:00	08:12:00	0.9	NS	BOLUS	RAC	20	08:15:00	09:15:00	1															68	1.9					n		07:58:00	97.5	108	16	127
Y	Y	Y	Y	07:06:00	07:25:00	19	N	3	NS	BOLUS	RAC	18	07:08:00	07:50:00	1	NS	BOLUS	RAC	18	07:50:00	08:25:00	1	NS	BOLUS	RAC	18	08:25:00	10:45:00	1								60	3	2180						07:37:00	98.1
Y	Y	N	Y	04:25:00	04:41:00	16	N	2	NS	BOLUS	RAC	20	04:33:00	04:57:00	1	NS	BOLUS	RAC	20	04:57:00	05:31:00	1																2							04:51:00	97.4	110	18	101
			Y	06:55:00	07:12:00	17		2	NS	BOLUS	AC	20	07:01:00	07:49:00	1	NS	200cc/hr	AC	20	07:50:00	10:30:00	1																2	100					Z-PAK, Mucinex, Albuterol	07:27:00	97	91	14	119
Y	Y	Y	Y	06:53:00	07:02:00	9		2	NS	BOLUS	AC	18	06:55:00	07:43:00	1	NS	BOLUS	AC	18	07:49:00	08:10:00	1															20	2	400				N		07:25:00	99.1	89	45	136
Y	Y	Y	Y	06:47:00	07:04:00	17	N	3	NS	BOLUS	RAC	18	06:50:00	07:58:00	1	NS	BOLUS	RAC	18	08:00:00	09:08:00	1	NS	BOLUS	RAC	18	09:10:00	10:15:00	1								27	3	747	N			N		07:13:00	99.7	100	24	121
Y	Y	Y	Y	06:55:00	07:15:00	20	N	2	NS	BOLUS	RAC	20	07:23:00	08:15:00	1	NS	BOLUS	RAC	20	08:17:00	09:14:00	0.8															17	1.8	200				N		07:48:00	98.1	85	12	121
Y	Y	N	Y	07:33:00	07:44:00	11		2	NS	BOLUS	RAC	20	07:57:00	08:26:00	1	NS	500cc/hr	RAC	20	08:26:00	10:27:00	1																2	60				N		07:57:00	96.8	88	16	118
Y	Y	Y	Y	07:40:00	07:53:00	13		2	NS	BOLUS	RAC	18	07:40:00	09:15:00	1	NS	BOLUS	RAC	18	09:15:00	10:20:00	0.65															17	1.65							09:00:00	97.5		15	122
Y	Y	N	Y	07:35:00	07:40:00	5		2	NS	BOLUS	AC	18	07:47:00	08:04:00	1	NS	300cc/hr	AC	18	08:04:00	11:30:00	1																2	500				N		07:46:00	99.6	115	38	124
Y	Y	Y	Y	07:32:00	07:43:00	11		1	NS	BOLUS	LAC	18	08:25:00	09:03:00	0.9																						51	0.9						Oral Glucose 1 tube	07:48:00	98.5	88	18	107
		Y	Y	07:35:00	07:50:00	15		1	NS	BOLUS	LAC	18	10:19:00	10:22:00	0.1																						17	0.1							07:55:00	101.3	78	20	116
		Y	Y	07:28:00	07:37:00	9		2	NS	BOLUS	RAC	20	07:32:00	08:00:00	1	NS	200cc/hr	RAC	20	08:02:00	11:58:00	1															25	2	720				N		07:45:00	100.71	92		109
Y	Y	N	Y	07:22:00	07:37:00	15	N	2	NS	BOLUS	LAC	20	07:35:00	08:15:00	1	NS	BOLUS	LAC	20	08:15:00	08:40:00	1																2		N			N		07:47:00	98.2(oral)	70	16	130
Y	Y	N	Y	07:35:00	07:49:00	14	N	2	NS	BOLUS	RAC	20	07:36:00	08:15:00	1	NS	BOLUS	RAC	20	08:15:00	08:56:00	1																2		N			N		08:00:00	98(oral)	84	14	121
Y	Y	N	Y	08:54:00	09:07:00	13	N	2	NS		RAC		08:59:00	09:32:00	1	NS		RAC		09:33:00	09:56:00	1															40	2	600				N		09:15:00		72	20	135
		Y	Y	07:22:00	07:34:00	12		1	NS	BOLUS	AC	20	07:25:00	08:10:00	0.4																						16	0.4							07:44:00	99
Y	N	N	Y	07:01:00	07:20:00	19	N	3	NS	KVO	RAC	20	07:08:00	07:11:00	0.1	NS	BOLUS	RAC	20	07:11:00	08:00:00	0.6	NS	KVO	RAC	20	08:00:00	09:10:00	0.2								25	0.9	200	N			N		07:30:00	98.3	84	16	107
Y	N	Y	Y	06:47:00	06:50:00	3	N	1	.9NS	BOLUS	RAC	18	07:00:00	07:41:00	1																						17	1	200	N			N		07:07:00	98.2(oral)	96	16	108
Y	Y	N	Y	21:15:00	21:26:00	11	N	1	NS	BOLUS	RAC		21:19:00	22:00:00	1																							1							21:50:00	97.1(oral)	64		135
Y	Y	N	Y	08:42:00	08:51:00	9	N	1	NS	BOLUS	RAC	18	08:49:00	09:45:00	1	NS	500cc/hr	RAC	18	10:00:00	12:00:00	1																2	350	N			N		09:17:00	97.2	46	24	146
			Y				Y	1	NS						1																							1
Y	Y	Y	Y	06:57:00	07:05:00	8		2	NS	BOLUS	RAC	18	07:00:00	08:00:00	1	NS	BOLUS	RAC	18	08:10:00	09:13:00	1															8	2	500				N		07:30:00	97.2	103	18	102
Y	Y	Y	Y	06:59:00	07:08:00	9		2	NS	BOLUS	RAC	18	07:06:00	07:37:00	1	NS	BOLUS	RAC	18	07:37:00	08:03:00	1															47	2	250						07:33:00	97.3	86	18	109
Y	Y	Y	Y	07:15:00	07:27:00	12		2	NS	BOLUS	RAC	18	07:17:00	08:13:00	1	NS	BOLUS	RAC	18	08:13:00	08:57:00	1															40.5	2	600				N		08:00:00	94	84	15
Y	Y	Y	Y	09:13:00	09:31:00	18		3	.9NS	KVO	RAC	18	09:19:00	09:34:00	0.1	.9%NS	BOLUS	RAC	18	09:34:00	09:43:00	0.2	.9%NS	BOLUS	RAC	18	09:44:00	11:05:00	1								20	1.3	420				N		09:46:00	98.9	72	16	120
Y	Y	Y	Y	07:26:00	07:42:00	16		2	NS	BOLUS	RAC	18	07:46:00	08:24:00	0.9	NS	200cc/hr	RAC	18	08:25:00	09:10:00	0.5															26.75	1.4	550				N		08:04:00	98.3 (oral)	110	18	145
Y	Y	Y	Y	08:24:00	08:46:00	22		4	NS	BOLUS	RAC	18	08:35:00	08:58:00	1	NS	BOLUS	RAC	18	09:03:00	10:32:00	1	NS	BOLUS	RAC	18	10:33:00	12:54:00	1	NS	BOLUS	RAC	18	12:55:00	13:38:00	1	16	4	900				N		10:04:00		77	16	113
Y	Y	N	Y	09:10:00	09:27:00	17		2	NS	BOLUS	AC	18	09:22:00	10:20:00	1	NS		AC	18	10:22:00	12:20:00	1																2					N	Pseudoephedrine HCL, Acetaminophen, Ibuprofen, Terbinafine Hydrochloride, Z-PAK, Albuterol HFA	09:50:00	97 (oral)	77	12	118
Y	N	N	Y	07:39:00	08:00:00	21	N	3	NS	BOLUS	RAC	18	07:45:00	08:48:00	1	NS	BOLUS	RAC	18	08:40:00	09:20:00	1	NS	10cc/hr	RAC	18	09:20:00	10:27:00	1								18	3	400	N			N		08:14:00	97	104	12	144
Y	Y	N	Y	07:16:00	07:30:00	14	N	3	NS	BOLUS	RAC	20	07:22:00	08:15:00	1	NS	BOLUS	RAC	20	08:16:00	09:15:00	1	NS	800cc/hr	RAC	20	10:50:00	12:05:00	1								20	3	600				N		07:47:00	98.4	129	22	140
Y	Y	N	Y	07:00:00	07:22:00	22	N	2	NS	BOLUS	RAC	18	07:23:00	07:49:00	0.8	NS		RAC	18	07:49:00	08:25:00	0.9																1.7					N		07:25:00	101.9
Y	N	N	Y	08:18:00	08:36:00	18	N	2	NS	BOLUS	RAC	18	08:27:00	08:50:00	1	NS		RAC	18	08:50:00	09:40:00	1															3	2	200						08:37:00	97.3	76	20	105
Y	Y	Y	Y	06:54:00	07:15:00	21	N	3	.9NS	BOLUS	RAC	18	07:02:00	07:27:00	1	.9NS	BOLUS	RAC	18	07:27:00	07:50:00	1	.9NS	200cc/hr	RAC	18	07:51:00	08:45:00	1								46	3	200				N		07:25:00	96.9	101	18	119
			Y	07:00:00	07:19:00	19		2	NS	BOLUS	AC	18	07:00:00	07:30:00	1	NS	BOLUS	AC	18	07:30:00	08:10:00	1																2						Antibiotics, Tylenol, Mucinex	07:28:00	97.7 (oral)		26
Y	Y	N	Y	06:40:00	07:02:00	22		2	NS	BOLUS	AC	20	06:43:00	07:15:00	1	NS	BOLUS	AC	20	07:15:00	08:20:00	1																2					Y		08:22:00	97.6	67	16	106
Y	Y	Y	Y	06:39:00	07:05:00	26		3	NACL	BOLUS	RAC	18	06:44:00	07:14:00	0.7	NACL	BOLUS	LAC	18	07:20:00	07:56:00	1	NACL		LAC	18	07:56:00	09:48:00	0.9									2.6	100				N		08:19:00	94.1	72	14	129
Y	Y	Y	Y	06:33:00	06:48:00	15		2	NACL	BOLUS	RAC	18	06:45:00	07:09:00	1	NACL	BOLUS	RAC	18	07:10:00	07:35:00	1															33	2	300				N	Tylenol, Motrin, Sudafed, Levaquin	06:55:00	96.8	67	16	126
N	N	Y	Y				Y	2	NS	BOLUS	RAC		06:35:00	07:08:00	1	NS	BOLUS	RAC		07:10:00	07:45:00	1															160	2					N	Cetirizine HCL, Guaifenesin + Pseudoephedrine HCL, Ondansetron HCL	06:33:00	101	107	36	118
N	Y	N	Y	07:27:00	07:54:00	27		2	NS	BOLUS	RAC	18	07:30:00	08:00:00	0.8	NS	BOLUS	LAC	20	08:15:00	09:00:00	0.9																1.7	100				Y		08:06:00	100.5
N	N	Y	Y				Y	2	NS	BOLUS	RAC	18	09:45:00	10:20:00	1	NS	BOLUS	RAC	18	10:30:00	11:25:00	1															20	2	100				N		10:37:00	97.9	76	16	117
N	Y	N	Y	08:37:00	09:00:00	23		4	NS	BOLUS	RAC		08:45:00	08:55:00	1	NS	BOLUS	RAC		08:55:00	09:05:00	1	NS	BOLUS	RAC		09:05:00	09:24:00	1	NS	BOLUS	RAC		09:24:00		0.5		3.5					N		09:24:00	97.7 (oral)	92	28	100
N	N	Y	Y				Y	2	NS	BOLUS	RAC	20	06:07:00	06:38:00	1	NS	BOLUS	RAC	20	06:38:00	08:05:00	1																2							06:20:00	100.3 (oral)	102	24	114
Y	Y	Y	Y	05:07:00	05:12:00	5		2		BOLUS	RAC		05:20:00	06:10:00	1		BOLUS	RAC		06:23:00	07:13:00	1																2					N		05:19:00	97.7 (oral)	86	14	117
Y	Y	N	Y	07:20:00	07:31:00	11		2	NS	BOLUS	RAC	18	07:21:00	07:31:00	0.4	NS		RAC	20	08:15:00	08:34:00	0.5																0.9					N		07:35:00	98.8	91		99
N	N	Y	Y				Y	1	NS						1																							1							11:36:00	99.6	96		125
Y	Y	Y	Y	06:54:00	07:05:00	11		1	NS	BOLUS	LAC		06:53:00	07:35:00	1																						32	1					N		07:31:00			15	113
Y	Y	N	Y	06:41:00	06:57:00	16		2	NS	BOLUS	RAC	18	06:57:00	08:27:00	1	NS	BOLUS	RAC	18	08:27:00	09:48:00	1																2					N		07:05:00	100 (oral)	98		126
Y	Y	Y	Y	07:33:00	07:43:00	10		2	NS	BOLUS	RAC	18	07:39:00	08:04:00	1	NS	BOLUS	RAC	18	08:05:00	10:00:00	1															2	2							07:56:00		95	26	123
N	Y	N	Y	06:38:00	06:54:00	16		2	NS	BOLUS	RAC		06:40:00	07:25:00	1	NS	BOLUS	RAC		07:27:00	08:00:00	1																2					N	Domeboro topical packet	07:20:00	97 (oral)	69	18	119
Y	Y	N	Y	22:16:00	22:18:00	2		1	NS	BOLUS	LAC	20	22:24:00	23:05:00	1																							1
Y	Y	N	Y	09:09:00	09:14:00	5		2	NACL	BOLUS	RAC		09:12:00	09:34:00	1	NACL	BOLUS	RAC		09:34:00		1																2					N		09:20:00	97.7 (oral)	110	16	99
Y	Y	N	Y	06:04:00	06:14:00	10		4		BOLUS	RAC		06:04:00	06:36:00	1		BOLUS	RAC		06:40:00	07:10:00	1		BOLUS	RAC		07:15:00	08:00:00	1			RAC		08:03:00	08:40:00	1		4							06:31:00	96.9 (oral)	80		91
Y	Y	N	Y	06:55:00	07:19:00	25	N	3	NS		LAC	18	07:00:00			NS		RAC	18	07:53:00	08:43:00				RAC	18	08:48:00																		07:43:00	97.1	108		140
Y	Y	N	Y	07:19:00	07:23:00	4	N	3	NS	BOLUS	RAC	18	07:11:00	07:51:00	1	NS	BOLUS	RAC	18	07:52:00	08:19:00	1	NS	BOLUS	RAC	18	08:20:00	09:15:00	1									3		N			N		07:50:00	96.7(oral)	84	16	89
Y	Y	N	Y	07:25:00	07:43:00	18	N	1	NACL	BOLUS	LAC	20	07:52:00	08:30:00	0.75																						8	0.75		N			N		08:00:00	98	88	18	95
Y	Y	N	Y	06:59:00	07:08:00	9	N	4	NS	BOLUS	RAC		07:00:00	07:30:00	0.5	NS	BOLUS	RAC		07:30:00	08:00:00	0.5	NS	BOLUS	RAC		08:00:00	08:30:00	0.5	NS	500cc/hr	rac		08:30:00	09:00:00	0.5		1900-01-02		N			N		07:51:00	98.5(oral)	79	14	124
N	N	N	N					1	NS	BOLUS	LAC	20	16:07:00	16:31:00	1																							1					N	Prednisone, Trimethoprim + Polymyxin B Sulfate
N	N	N	N					1	NS	BOLUS	RAC	20			1																							1
N	N	N	N					2	NS	BOLUS						NS	BOLUS
				07:19:00	07:28:00	9																																							08:00:00	97.1 (oral)
N	N	N	N					2	NS	BOLUS	LA	20	14:18:00		1	NS	300cc/hr	LA	20	14:43:00	15:50:00	1																2					N
N	N	N	N				Y																																						06:00:00	97.0 (oral)	80	18	123
Y	Y	N	Y	08:01:00	08:13:00	12		3	.9 NACL		RAC	20	08:04:00	08:38:00	1	.9 NACL		RAC	20	08:39:00	09:13:00	1	.9 NACL		RAC	20	09:23:00		1									3							08:39:00		70	20	99
N	N	N	N					3	NS	BOLUS	LAC	18	14:20:00	14:50:00	1	NS	BOLUS	LAC	18	14:50:00	15:30:00	1	NS	500cc/hr	LAC	18	15:50:00	17:00:00	0.5								7	2.5	1225				Y	Ibuprofen	15:10:00	94.13	73	16	122
N	N	N	N					0																																			N		13:42:00	97.1	75	14	105
				11:43:00	11:47:00	4		2																																					11:56:00	97.1	95		93
			Y	10:28:00	10:41:00	13		2	NS		RAC				1	NS		RAC				1																2							10:50:00	99	113		135
N	N	N	Y					1	NS	BOLUS					1																							1					N		11:48:00	98.2	97	16
			Y	07:52:00	08:08:00	16		3	NS	BOLUS	RAC	18	07:55:00	08:30:00	1	NS	BOLUS	RAC	18	08:30:00	09:45:00	1	NS	BOLUS	RAC	18	09:45:00	11:00:00	1									3							08:16:00	97.1	103	16	97
			Y	07:21:00	07:35:00	14		1	NS						1																							1							08:10:00	97.7
Y	Y	Y	Y	10:07:00	10:12:00	5		1	NACL	BOLUS	RAC	18	10:08:00	10:42:00	1																						13	1					N	Tylenol	10:17:00	100.91
		Y	Y				CONTROL	3	NS	BOLUS	RTAC	18	05:51:00	07:40:00	1	DSW	BOLUS	RTAC	18	07:46:00	08:12:00	0.1	NS	BOLUS	RAC	18	12:05:00	13:50:00	1								39	2.1	1500				N		06:04:00	99.2	94	22	110
Y	Y	Y	Y	05:56:00	05:57:00	1		4	NS	BOLUS	RA		06:05:00	06:39:00	1	NS		RA		06:43:00	07:37:00	0.5	5% DEX		RA		08:08:00	08:15:00	0.1	NS		RA		08:13:00	08:25:00	0.05	17	1.65	500				N		06:08:00		86	14	117
N	N	Y	Y				CONTROL	3	NS	BOLUS	RTAC	18	06:04:00	06:35:00	1	NS	BOLUS	RTAC	18	08:12:00	09:05:00	1	5% DEX	BOLUS	RTAC	18	08:05:00	08:20:00	0.1								32	2.1	250				N		06:12:00	101	73	20	124
N	Y	Y	Y	07:18:00	07:27:00	9		2	NS	KVO	RAC	20	07:18:00	08:14:00	1	NS	KVO	RAC	20	09:33:00	10:50:00	1															32	2	710				N		07:34:00	101.5	101	22	116
N	N		Y				Y																																						05:17:00	98.1	93	17	111
Y	Y	Y	Y	06:58:00	07:05:00	7		2	NS	BOLUS	LA		07:45:00	09:00:00	1	NS	BOLUS	RA		07:45:00	09:00:00	1															8	2					N		07:53:00	97.47	69	14	106
Y	N	Y	Y	05:57:00	?	?	Y	3	NS	BOLUS	RTAC	18	05:59:00	06:40:00	1	NS	BOLUS	RTAC	18	06:45:00	10:08:00	1	5% DEX		LTAC	18	07:51:00	08:45:00									8	2.1	89						05:57:00	102.7	100	16	130
Y	Y	N	Y	05:47:00	05:54:00	7		3	NS	BOLUS	RAC		05:54:00	06:23:00	1	NS	BOLUS	RAC		06:25:00		1	5% DEX		RAC		07:26:00		0.5									2.5							06:11:00		80		112
Y	Y	N	Y	05:39:00	05:42:00	3		2	NS	BOLUS	RTAC	18	05:38:00		0.85	NS	BOLUS	LTAC	20	06:12:00		0.25																1.1					N		05:43:00	101	103
Y	Y	Y	Y	06:45:00	07:02:00	17		1	NS	BOLUS	RAC		06:48:00	07:38:00	1																						11.8	1					N		07:11:00	98.5	103	32	111
		Y	Y	07:05:00	07:14:00	9		2	NS	BOLUS	RTAC	18	07:10:00	08:25:00	1	NS	BOLUS	RTAC	18	09:17:00	10:06:00	1															6.8	2	500				N		07:15:00	102	111	20	112
Y	N	Y	Y	06:45:00	06:54:00	9		3	NS	BOLUS	RTAC	18	07:00:00	07:36:00	1	NS	BOLUS	RTAC	18	08:00:00	08:30:00	1	NS		RTAC	18	09:08:00	11:00:00	2								48	2.2	591						07:03:00	99.8	108	24	107
Y	Y	Y	Y	06:46:00	07:06:00	20		2	NS	BOLUS	RAC	18	06:49:00	07:35:00	1	NS		RAC	18	08:05:00	09:15:00	1															27	2	500					ZOPHRAN	07:34:00	94.1 (oral)	85	12	94
Y	Y	N	Y	06:37:00	06:52:00	15		2	NS	BOLUS	LTAC	18	06:43:00	07:44:00	1	NS	BOLUS	LTAC	18	07:50:00	09:05:00	1																2					N		07:15:00	96.9	87	20	121
			Y	09:05:00	09:11:00	6		2	NS						1	NS						1																2							09:40:00	99.8	73	16	105
N	FAN	Y	Y					1	NS	BOLUS	LAC	18	07:10:00	07:50:00	1																							1					N		07:42:00	98.5 (oral)	80	18	106
N	N	Y	Y				Y	2	NS	BOLUS	RAC	21	07:11:00	07:44:00	1	NS	BOLUS	RAC	21	07:45:00	08:30:00	1															33.8	2	500				N	FLONASE	07:27:00	97.9 (oral)	133	18	112
[truncated: 82 more columns]

## Sheet: ISTAT
	ISTAT 1											ISTAT 2											ISTAT 3
Sex	Na	K	Cl	iCa	TCO2	Glu	BUN	Crea	AnGap	HCT%	HB	Na (2)	K (2)	Cl (2)	iCa (2)	TCO2 (2)	Glu (2)	BUN (2)	Crea (2)	AnGap (2)	HCT% (2)	HB (2)	Na (3)	K (3)	Cl (3)	iCa (3)	TCO2 (3)	Glu (3)	BUN (3)	Crea (3)	AnGap (3)	HCT% (3)	HB (3)
M	140	3.9	104	4.3					26
M	141	4.2	109	4.7	13	103	22	1.9	25
M	141	4.4	105	5	10	175	10	1.5	32	44	15	137	4.5	102	4.5	23	58	11	1.3	17	39	13.3
F	140	4.5	107	4.3	19	92	13	1	20
M	124	4.2	90		24	100	33
M	137	4.2	102			82	25
M
M	136	4.1	103	4.5	9	270	19	1.8	29
M	137	4.2	104	4.6	22	99	21	1.5	16
M	135	3.9	98	4.1	23	94	18	1.3	18
M	130	4.2	97	3.9	24	124	36	2.5	15
F	144	3.8	111	4.5	13	133	16	1	25
M	139	3.6	103	4.2	23	103	20	1.4	18
F	139	4.2	104	4.3	23	73	7	1	18
M	139	3.4	106	4.5	9	229	17	1.2	28
M	139	3.6	106	4.5	10	202	20	1.2	27
M
M	143	4	112	4.8	19	91	19	1.2	18
M	143	3.8	107	4.6	14	176	15	1.6	27
M
M
M	138	5.3	106	4.3	7	229	20	1.4	31
M
F
M
M
M
F
M
F
F
M
M
F
M
M
M	138	4	106	4.9	8	208	11	1.5	29	42	14.3	139	3.9	106	4.6	17	91	10	1.4	21	31	10.5
M
F
F
M	141	4.1	108	4.2	22	91	20	1.7	16
M	135	3.7	99	4.4	21	82	15	1.4	20
M	136	3.7	100	4.1	20	92	15	1.8	20			141	3.9	107	4.5	21	102	13	1.4	18
M	139	3.2	104	4.5	21	93	6	1	18
M	137	3.6	103	4.4	23	99	11	1.1	17	34	11.6	137	3.7	103	4.4	12	140	13	1.5	26	40	13.6
M
F
F	142	4.2	104	5	22	90	12	0.9	16			143	4.5	104	1.7	15	103	15	1	25
M	142	3.4	108	4.2	21	92	9	0.8	18			145	3.6	109	4.6	8	209	12	1.4	33
M	139	3.9	105	4.5	20	62	10	1.7	19			139	3.5	105	4.2	14	81	20	2.3	25
M
M
F	142	4.2	112	4.8	12	139	14	1.2	24	36	12.2
M	143	4.1	109	4.5	23	84	20	1.5	16	33	11.2
F	141	3.4	109	4.5	14	143	14	1.2	22	35	11.9
M	142	3.8	108	4.9	21	99	21	1.9	17			143	3.1	107	4.8	22	110	19	1.5	18
M
M
M	136	3.2	98	4.2	17	156	14	1.2	25	45	15.3
M								1.5	33	45	15.3
M
M
M	141	4.1	107	4.4	17	145	10	1.5	22	41	13.9
M	137	3.7	104	4.3	8	137	13	2	30
F
M
M	139	4.2	104	4.6	10	248	13	1.6	30	41	13.9
M
M	141	3.7	108	4.5	12	174	15	1.8	25	38	12.9
M	142	4	110	4.9	7	174	10	1.1	30	40	13.6
M	143	4	107		22	94	24	1.6		45	15.3
M
M	140	3.6	103	4.2	19	133	13	1.4	22	39	13.3
M	138	3.7	101	4.5	16	188	19	1.1	25	41	13.9
M
M
M	145	2.7	107	4.5	14	150	13	1.5	27	46	15.6	144	2.6	108	4.5	16	148	14	1.5	24	46	15.6	142	3.4	106	4.6	25	102	14	1.2	16	36	12.2
M	143	3.3	104	4.1	21	101	17	1.8	22
M	142	3.7	105	4.8	22	97	20	1.3	20	39	13.3
M
M	140	3.9	104	4.4	12	172	25	2.9	30	46	15.6
F	146	4.1	113	4.6	20	100	21	1.4	18	38	12.9
M	141	3.8	107	4.2	17	98	8	1.4	21	35	11.9
F	142	3.7	110	4.6	19	98	11	1.1	17	32	10.9
M	142	3.2	102	4.6	21	85	17	1.6	23	38	12.9
F	136	3.6	105	4.4	20	89	17	1.4	16	37	12.6
M
M	141	3.7	104	4.5	22	129	13	1.3	20	43	14.6
F	137	3.9	107	4.8	10	127	16	1.3	25	41	13.9
M
F	140	3.7	105	4.8	22	116	19	1.2	17	35	11.9
M	136	3.6	101	4.3	15	116	18	1.8	25	43	14.6
M	140	3.2	109		22	86	14	1.1		37	12.6
M	142	3.5	105	4.6	13	137	12	1.6	28	45	15.3
F	139	4.2	107	4.7	13	156	10	1.4	24	39	13.3
F	138	5	107	4.3	21	136	21	1.7	16	36	12.2
F	138	3.4	108	4.6	12	227	7	1.2	23	39	13.3
F	140	4	105	4.8	24	91	20	1.1	15	34	11.6
F
M	140	4.3	104	4.4	16	180	12	1.5	26	46	15.6
F	142	4.8	110	4.7	20	128	16	1	17	36	12.2
M	131	4.5	96	4.2	25	90	21	2.5	16	43	14.6
M	142	4.2	107	4.8	5	249	11	1.2	35			141	3.7	106	4.3	2.2	84	11	1.1	18	37	12.6
M	138	4.1	103	4.6	23	103	15	1.6	17
M	126	4	94	4.2	8	175	10	1.4	29
M	141	5.1	104	4.5	19	125	28	3.6	24	48	16.3
M	136	3.9	104	4.1	18	106	19	1.8	19
M	141	3.9	105	4.6	15	152	14	2.1	25
F
M	140	4.6	101	4.5	19	182	10	104	26
M
M	139	4.1	105	4.2	11	228	23	1.5	29
M
M	138	3.7	104	4.7	22	95	18	1.4	17	41	13.9
F
M	104	4.5	107	4.6	24	85	19	1.2	14
M
F	142	3.6	105	4.6	22	64	22	1.3	19	38	12.9
M
M
F
M	138	4.3	103	4.2	8	259	19	1.7	32
M	143	3.6	105	4.9	21	105	20	1.2	21
M	141	4.1	105	4.6	7	244	8	1.5	35
M
M	140	4.1	103	4.5	10	205	15	1.6	33
F	141	4.6	104	4.4	14	187	9	1.4	28
M	143	3.5	103	4.5	15	80	14	1.4	29
M	139	4.5	99	4.9	22	49	9	1.5	24
M
M	143	3.2	101	4.5	19	76	22	1.9	27
M	142	4.4	101	4.3	22	159	14	1.4	23
M	140	4.6	102	4.2	17	206	14	1.6	27
M	137	4.9	101	4.4	15	183	17	1.6	26
F
F	136	6.5	106	4.2	15	145	27	1.4	23
M	143	3.6	108	4.7	15	158	14	1.7	25	41	13.9
M	134	4.3	96	4.1	26	96	13	1.4	18
M	136	4.8	103	4.1	13	219	16	1.8	26
F	145	3.7	111	4.6	25	86	17	1.1	14	35	11.9
F	137	4	101	4.3	14	192	10	1.3	26
M	137	4.2	102	4.4	10	163	14	1.6	31
M	142	4.1	107	4.3	5	252	12	1.3	35
M	137	3.7	102	4	11	333	16	1.6	28
M	139	4.3	104	4.2	12	274	14	1.5	28
M	140	3.8	102	4.4	12	201	16	1.6	30
M	136	4.2	100	4.1	11	327	15	1.5	30
M	139	4.6	105	4.5	11	189	15	1.6	29
F	140	4.3	103	4.5	14	184	7	1.5	29
M	140	3.8	104	4.5	11
M	140	4.4	105	4.3	12	255	17	1.4	29
M	140	3.9	103	4.4	12	212	13	1.5	30
M	141	4.2	106	4.6	8	237	14	1.4	32			144	4.1	107	4.7	24	118	17	1.2	18
M	140	4.6	105	4.4	11	194	28	1.7	30
M	142	3.7	102	4.6	10	263	13	1.5	35
M
F	140	3.6	108	4.4	21	130	14	1.3	15
M	141	3.9	105	4.6	15	128	12	1.4	28
F	140	3.9	108	4.5	14	189	12	1	23
M
F
M
M
M	136	4.2	101	4.3	24	103	23	1.8	16
M
M	140	3.4	104	4.3	24	134	10	1	16	37	12.6
M
M	140	3.6	109	3.4	22	74	14	1.2	14	37	12.6
M	135	3.9	100	4.2	23	95	16	1.2	17
F
M
M	135	4.2	100	4.4	6	227	11	1.7	34	48	16.3
M	141	4.3	106	4.6	10	198	15	1.7	30	40	13.6
M	137	4.5	100	4.4	14	226	14	1.5	28
M	140	4.3	105	4.3	18	109	12	1.8	22
M
M
M
F	141	4.1	107	4.7	16	94	9	1	23	37	12.6
M
M	139	3.7	104	4.6	22	91	24	1.6	18	42	14.3
M	143	4.9	105	4.6	20	114	9	1.3	24	39	13.3
M
M
F	140	4.5	111	4.2	15	101	23	1.7	19	40	13.6
M	139	4.6	110		16	145	15	1.9	19.3	45	15.3
M
M
M	129				12	159	28	1.8
M
M
M												136	4.4	105	4.5	19	143	23	1.3	19
M
M
M	140	4.1	106	5.2	12	133	14	1.6	27			144	3.5	109	5.1	21	91	11	1.1
M	142	3.4	106	4.7	18	86	11	1.3	23
M
M
M	142	3.2	105	4.1	22	49	19	1.4	19
F	143	3.5	109	4.9	12	243	15	1.2	27
F	143	3.2	110	4.6	12	75	10	1.1	25
M	140	3.7	106	5	10	261	22	1.5	28
F
M	140	4.1	104	4.6	10	266	16	1.9	31
M	141	5.8	101	4.3	31	105	28	2.1	16
M	143	3.8	102	4.5	23	128	9	1.3	22	45	15.3
M	142	4.4	108	4.7	11	190	15	1.7	28

## Sheet: Lab Results 
	Comprehensive Metabolic Panel																	Comprehensive Metabolic Panel (2)																	Basic Metabolic Panel (1)											Basic Metabolic Panel (2)
Sex	Albumin	Alkaline Phosphatase	Alanine Aminotransferase	Bilirubin	Urea Nitrogen	Calcium	Carbon Dioxide	Chloride	Creatinine	Glucose	Potassium	Protein	Sodium	Anion Gap	GFR Calculated NB	GFR Calculated B	Aspartase Aminotransferase	Albumin	Alkaline Phosphatase	Alanine Aminotransferase	Bilirubin	Urea Nitrogen	Calcium	Carbon Dioxide	Chloride	Creatinine	Glucose	Potassium	Protein	Sodium	Anion Gap	GFR Calculated NB	GFR Calculated B	Aspartase Aminotransferase	Urea Nitrogen	Carbon Dioxode	Chloride	Creatinine	Glucose	Potassium	Sodium	Calcium	Anion Gap	GFR NB	GFR B	Urea Nitrogen	Carbon Dioxode	Chloride	Creatinine
M	3.9	72	72	0.4	13	9.2	27	106	1	85	4.3	6.7	143	11	103.4	119.5	68																		12	11	103	1.6	143	4.2	144	10	30	58.6	67.7
M	4	102	162	0.4	20	8.4	23	106	1.6	85	6.5	6.3	138	9	60.7	70.1	197
M	5.2	92	10	2.8	9	10.7	8	98	1.6	177	4.9	7.5	146	40	59.4	68.7	80
F																																			13	20	105	1.1	88	4.8	141	9.2	16	72.4	83.5
M
M
M
M																																			15	6	97	1.8	270	4.6	146	10	43	52.6	60.8
M																																			22	23	99	1.5	91	4.6	140	10.9	19	64.2	74.3
M
M
F																																						1	128	4.3	145	9.4	25	77.4	89.2
M
F
M																																			15	6	102	1.3	225	3.9	143	9.7	35	78.5	90.8
M																																			17	9	102	1.5	197	4.1	145	9.8	34	65.6	75.8
M
M																																			18	22	109	1.2	89	4.3	149	10.2	19	84.7	97.9
M	3.4	60	40	0.6	15	8.5	25	106	1.2	75	3.9	5.7	142	10	87.1	100.7	63																		14	13	106	1.6	176	4.2	148	10.1	29	61.5	71.1
M
M
M	4.7	73	109	0.6	15	9.5	24	101	1.1	119	4.1	TNP	142	17	95.5	110.3	151																		13	14	100	1.4	158	4.5	146	9.9	32	71.3	82.4
M
F
M
M
M
F
M
F
F
M
M
F
M
M
M
M
F
F
M	5	129	42	1.3	18	9.7	18	106	1.5	77	4.7	8	143	19	59		48
M	4.6	93	50	0.8	15	9.4	20	99	1.3	70	4.1	7.8	136	18	60		68
M	4.9	86	31	0.9	15	9.8	16	100	1.7	82	4.2	7.5	137	21	51		41
M	4.5	107	37	1	8	10.1	18	104	0.9	78	3.8	7.6	140	17			37
M
M
F
F
M																																			7	24	104	0.8	100	4.4		9.1		60
M	5.7	83	94	1.3	17	10.3	30	100	2	78	3.8	8.3	143	13	41		327
M
M
F																																			13	14	109	1.2	130	4.5	149	9.7	27	58
M	5	91	34	0.9	17	10	6	104	2	128	4.3	7.9	149	38	44.4	51.4	83
F	4.2	70	40	0.4	13	8.9	13	108	1.3	138	3.7	6.6	144	24	57.6	66.4	70
M
M
M
M	5.3	103	41	1	14	9.8	15	93	1.2	152	3.6	8.1	141	32	84.1	97.3	83
M
M
M	4.9	80	35	0.6	12	10.1	18	104	1.4	121	4.1	7.7	146	24	71.3	82.4	43
M
M	3.9	62	53	0.9	13	8.3	22	106	1.5	77	4.1	6.9	139	11	60		111	4.8	61	39	1.4	12	9.5	8	99	2.1	149	4.2	8	142	35	40		129
F
M
M
M	5.1	54	24	0.5	9	9.8	5	100	1.8	255	4.9	7.3	145		52.6	60.8	57
M	4	61	44	1.1	14	8.8	10	106	1.9	160	3.7	6.8	145	29	46.9	54.3	106
M	4.7	69	31	0.6	9	9.6	5	106	1.3	174	4.3	6.9	148	37	78	90.2	65
M
M	5.2	75	29	0.6	11	9.9	5	101	1.7	217	5	7.5	145		56.4	65.2	63
M
M
M	5	84	34	0.9	15	9.5	10	103	1.7	204	4.1	7.1	146	33	56.4	65.2	58
M	4.3	75	57	0.7	15	9.4	19	105	1.1	171	4	6.5	146	22	92.2	106.5	66
M	5.7	67	26	1.9	13	10.4	14	104	1.5	144	3.1	8	150	32	65.6	75.8	80
M
M	3.5	73	45	0.6	18	8.7	24	105	1	81	3.9	5.8	141	12	107.9	124.7	45
M	4.4	53	37	0.6	8	9.4	18	101	1.1	116	4	7.1	142	23	94.8	109.6	57
M	5.8	70	41	1.4	21	9.8	6	99	3.2	173	4.3	8.5	147	42	25	28.9	68
F																																			20	20	109	1.5	90	4.5	149	10.6	20	44
M	4.1	62	27	0.8	9	9.5	13	106	1.4	92	4	6.4	143	23	72.3	83.6	62
F	3.8	83	43	0.4	11	9.2	19	108	1.1	92	3.9	6.3	144	17	71.4	82.4	39
M	4.8	73	37	0.7	16	9.9	21	101	1.7	83	3.5	7.3	144	21	56.4	65.2	46
F	4.6	42	21	0.7	17	9.5	21	102	1.3	84	4.1	7.5	140	17	56	64.5	32
M	4.1	44	52	0.5	13	9.7	<5	104	2.3	179	4.4	6.2	153		39.1	45.2	75
M	5.1	96	38	0.8	13	10	21	103	1.2	120	4	7.4	143	19	84.7	97.9	49
F	5.5	155	20	0.7	14	10.1	5	100	1.5	131	4.6	8.4	144	39	48.8	56.2	70
M	5	71	69	0.6	14	9.6	7	101	2.1	168	4.1	6.9	145	36	43.1	49.8	67
F
M	5.9	76	57	1.2	16	10.7	12	96	1.8	115	3.9	8.5	142	33	53.4	61.7	82
M
M
F
F
F
F	4.1	64	36		19	9.6	25	103	0.9	89	4.2	6.5	139	11	91.7	105.7	52
F	5.4	91	36	1.7	15	9.4	30	99	1	78	4.2	9	140		>60	>60	62
M	5.3	83	295	0.7	12	10.4	13	100	1.5	174	4.8	8.1	145	32	65.6	75.8	141
F
M	4.3	67	73	0.8	19	9.3	29	99	1.3	86	3.6	7.1	138	10	71.2	82.3	324	5.2	91	52	1.3	23	10.6	26	91	2.4	73	4.9	8.1	134	17	33.9	39.2	102
M	5.1	96	34	1.2	9	10.6	8	102	1.4	246	4.9	7.9	150	40	60		78
M
M
M
M
M	5.2	80	75	1.2								8					140																		13	14	103	1.9	143	4.2	142	10	25	45
F
M																																			12	22	102	1.4	178	4.8	142	9.9	19	71.3	82.4
M																																			19	24	104	1.2	94	4.5	146	10	19	86.5	100
M	4.4	74	34	0.3	20	9.2	31	99	1	66	3.9	7.2	142	12	107.1	123.8	63																		19	7	102	1.5	219	4.4	146	9.7	37	65.6	75.8
M
M	4.7	92	97	0.9	19	10.1	24	101	1.3	90	4.2	7.1	141	16	78	90.2	87
F	3.8	87	60	1	12	8.8	15	103	1.2	181	4.1	6.1	141	22	60.4	69.6	110
M	4.7	93	23	0.9	14	9.4	8	100	1.6	202	4.4	6.8	144	36	55		39
M																																					97	2.1	199	4.7	137	10.6	21	42.8	49.4
F	4.5	108	40	0.6	20	9.7	23	104	1.2	58	4	6.9	145	18	63.4	73.1	53
M																																			17	9	99	1.8	217	4.5	145	10.5	37	52.6	60.8
M
F
M																																			15	8	101	1.7	251	4.8	142	9.7	33	56	64.7
M
M	3.9	66	38	0.3	9	8.8	22	109	1.3	94	3.4	6.2	142	11	76.9	88.9	54																		8	6	103	1.7	251	4.6	145	10.1	36	55.6	64.3
M	3.9	94	82	0.3	19	9.2	28	101	1.4	95	4.5	6.5	138	10	70.8	81.9	84																		15	8	99	1.8	263	4.8	137	9.3	30	52.3	60.4
M
F	4.9	95	52	0.7	11	9.5	24	109	1.1	84	4.1	8.8	149	16	71.9	82.9	73																		10	15	104	1.4	184	5.1	146	9.4	27	53.7	62
M																																			14	17	103	1.5	79	3.8	146	10.5	26	66.1	76.4
M																																			11	24	99	1.5	46	5	143	10.4	19	63.8	73.7
M																																			15	25	103	1.1	94	4.1	140	9.9	13	92.2	106.5
M	4	53	48	0.8	21	9	24	103	1.2	81	3.8	6.3	138	11	87.1	100.7	97																		21	18	100	1.7	73	3.6	146	11.1	28	57.2	66.1
M	4.8	103	24	0.8	12	10	31	100	1.1	108	4.4	8.2	140	10	93.5	108	31
M																																				26	103	1.5	36	4.5	143	9.7	14	62.9	72.7
M																																			17	22	98	1.6	162	5.4	136	10.7	17	60.3	69.7
F	4.2	77	95	0.9	18	9.9	29	102	1.2	88	4.3	7.5	142	11	62.5	72.1	127																		17	17	102	1.4	152	4.8	140	9.7	22	51.9	59.8
F																																			20	25	107	1.4	48	4.6	144	10	13	51.9	59.8
M	3.8	61	41	0.6	14	9.4	25	108	1.4	76	4.8	5.9	143	10	70.8	81.9	60
M
M																																			15	16	101	1.7	206	5	137	9.7	20	53.3	61.6
F
F	3.4	110	50	0.5	11	8.2	25	108	1	89	4.5	6.2	139	5	79.6	91.8	52																		10	16	102	1.3	183	4.3	137	8.8	19	58	66.8
M																																			13	10	99	1.8	160	4.6	141	9.7	32	51.2	59.2
M			74	0.8	12	9.4	6	105	1.4	252	4.6	7.4	145	34	70.3	81.3	89																		12	6	105	1.4	249	4.5	144	9.4	33	70.3	81.3
M																																			16	17	100	1.6	300	4.4	138	10.5	21	60.7	70.1
M	4.1	88	109	1	17	8.7	28	107	1.2	96	4.1	7.1	143	8	85.3	98.6	124
M																																			15	13	100	1.6	190	4.2	142	9.9	29	61.1	70.6
M																																			13	12	98	1.5	319	4.6	137	9.4	28	65.6	75.8
M																																			14	13	103	1.6	178	5.1	142	10.3	26	60.7	70.1
F																																			8	16	102	1.5	173	4.8	143	9.9	26	49.4	57
M
M																																			15	14	103	1.3	244	4.7	142	9.7	25	77.5	89.5
M	3.8	113	73	1.2	16	8.8	28	105	1.2	135	3.8	6.9	141	8	79.5	91.9	95																		13	13	102	1.6	201	4	143	9.6	28	56.2	64.9
M
M
M	4.1	64	34	0.5	14	9.1	27	110	1.2	65	4.6	6.7	146	9	85.9	99.3	29																		12	10	100	1.6	262	4	146	10.2	36	60.7	70.1
M	4.3	110	55	1.2	19	9.5	23	105	1.1	78	4.3	7	139	11	95.5	110.3	82																		16	11	105	1.5	141	4	143	10.3	27	65.6	75.8	19	23	105	1.4
F
M																																			12	18	101	1.5	126	4.2	142	10.6	23	66.5	76.9
F
M
F
M
M	4.7	117	71	0.8	13	10.1	30	103	1.3	76	4.7	8	140	7	78	90.2	101
M																																			23	24	97	1.7	98	4.5	140	10.5	18	55.2	63.8
M
M	3.9	86	28	0.6	11	8.7	20	107	1.3	72	4.7	6.9	143	16	>60		62
M	3.9	49	45	0.6	14	8.8	27	105	1.1	117	4		142	9	95.5	110.3	45																		14	17	104	1.4	304	4	144	9.7	24	71.3	82.4
M	4.8	77	26	0.7	9	8.3	16	101	1.3	273	3.9	6.9	144	28	>60		41
M
F																																			11	11	105	1.5	110	4.4	144	9.6	29	48.8	56.2
M
M
M
M																																			14	28	100	1.3	66	4.3	138	9.2	10	74.8	86.4
M	4.4	61	41	0.9	12	9.2	17	102	1.8	102	4	6.6	146	27	49.8	57.5	67
M
M
M
F	4.7	78	68	1.3	9	9.5	15	105	1.1	86	4.6	7.3	145	25	73	84.1	145
M
M
M
M
M
F
M																																			14	15	103	1.8	139	4.9	141	10.2	22	48	55.5
M	5	59	30	0.8	10	9.7	20	101	0.8	89	4	8.6	143	23	125.9	145.6	53
M
M
M
M
M
M
M
M	4.8	109	48	0.9	12	10.8	11	104	1.7	126	4.6	7.8	143	28	51		89
M
M
M
M
F
F																																			10	10	105	1.1	69	3.8	145	9.9	30	71.9	82.9
M																																			18	7	99	1.6	270	4.2	147	10.9	41	59	68.2
F																																			14	7	105	1.2	194	4.2	148	9.9	37	62.1	71.6
M																																			14	8	102	2.1	263	4.3	142	9.5	32	44.3	51.2
M
M	4.9	131	29	0.6	10	9.3	21	104	1.3	120	4.1	7.4	145	20	>60		35
M																																														14	12	103	1.9
[truncated: 146 more columns]
